# Supplementary material for: Dicyclohexyl(2′,4′,6′-triisopropylbiphenyl-2-yl)phosphine–dichlorophenylborane
Source: Acta Crystallogr Sect E Struct Rep Online. 2009 Oct 17;65(Pt 11):o2787. doi: 10.1107/S1600536809041865 (PMC2971049; doi:10.1107/S1600536809041865)
Supplement: Supplementary file 1 [file e-65-o2787-sup1.cif]

##############################################################################
###                                                                        ###
###        Electronic paper (Acta Crystallographica Section E)             ###
###                                                                        ###
##############################################################################
#                                                                            #
# This CIF contains the data in a paper accepted for publication in Acta     #
# Crystallographica Section E. It conforms to the requirements of Notes      #
# for Authors for Section E, and has been peer reviewed under the auspices   #
# of the IUCr Commission on Journals.                                        #
#                                                                            #
# Full details of the Crystallographic Information File format               #
# are given in the paper "The Crystallographic Information File (CIF):       #
# a New Standard Archive File for Crystallography" by S. R. Hall, F. H.      #
# Allen and I. D. Brown [Acta Cryst. (1991), A47, 655-685].                  #
#                                                                            #
# The current version of the core CIF dictionary is obtainable from          #
# ftp://ftp.iucr.org/pub/cif_core.dic. The current version number is 2.4.    #
#                                                                            #
# Software is freely available for graphical display of the structure(s) in  #
# this CIF.  For information consult the CIF home page http://www.iucr.org/  #
# cif/home.html                                                              #
#                                                                            #
# This file may be used for bona fide research purposes within the           #
# scientific community so long as proper attribution is given to the journal # 
# article from which it was obtained.                                        #
#                                                                            #
##############################################################################
                                             
data_I
_audit_creation_method     SHELXL-97
_chemical_name_systematic
;
Dicyclohexyl(2',4',6'-triisopropylbiphenyl-2-yl)phosphine--dichlorophenylborane
;
_chemical_name_common
;
;
_chemical_formula_moiety     'C39 H54 B Cl2 P'
_chemical_formula_sum     'C39 H54 B Cl2 P'
_chemical_formula_iupac     'C39 H54 B Cl2 P'
_chemical_formula_weight     635.50
_chemical_melting_point     ?
_symmetry_cell_setting     'orthorhombic'
_symmetry_space_group_name_H-M     'Pbca'
_symmetry_space_group_name_Hall     '-P 2ac 2ab'
loop_
    _symmetry_equiv_pos_as_xyz
    'x, y, z'
    '-x+1/2, -y, z+1/2'
    '-x, y+1/2, -z+1/2'
    'x+1/2, -y+1/2, -z'
    '-x, -y, -z'
    'x-1/2, y, -z-1/2'
    'x, -y-1/2, z-1/2'
    '-x-1/2, y-1/2, z'
_cell_length_a     16.9716(8)
_cell_length_b     15.5992(7)
_cell_length_c     26.5497(12)
_cell_angle_alpha     90.00
_cell_angle_beta     90.00
_cell_angle_gamma     90.00
_cell_volume     7028.9(6)
_cell_formula_units_Z     8
_cell_measurement_reflns_used     9927
_cell_measurement_theta_min     2.40
_cell_measurement_theta_max     30.19
_cell_measurement_temperature     100(2)
_exptl_crystal_description     'block'
_exptl_crystal_colour     'colourless'
_exptl_crystal_size_max     0.19
_exptl_crystal_size_mid     0.18
_exptl_crystal_size_min     0.16
_exptl_crystal_density_diffrn     1.201
_exptl_crystal_density_meas     ?
_exptl_crystal_density_method     'not measured'
_exptl_crystal_F_000     2736
_exptl_absorpt_coefficient_mu     0.257
_exptl_absorpt_correction_type     'multi-scan'
_exptl_absorpt_process_details     '(SADABS; Bruker, 2001)'
_exptl_absorpt_correction_T_min     0.8437
_exptl_absorpt_correction_T_max     0.9625
_exptl_special_details
;
;
_diffrn_ambient_temperature     100(2)
_diffrn_radiation_type     MoK\a
_diffrn_radiation_wavelength     0.71073
_diffrn_radiation_source     'rotating anode'
_diffrn_radiation_monochromator     'multi-layer mirror'
_diffrn_measurement_device_type     'Bruker APEXII CCD'
_diffrn_measurement_method     '\f and \w scans'
_diffrn_detector_area_resol_mean     ?
_diffrn_reflns_number     277684
_diffrn_reflns_av_R_equivalents     0.0627
_diffrn_reflns_av_sigmaI/netI     0.0267
_diffrn_reflns_theta_min     1.53
_diffrn_reflns_theta_max     30.53
_diffrn_reflns_theta_full     26.00
_diffrn_measured_fraction_theta_max     0.990
_diffrn_measured_fraction_theta_full     1.000
_diffrn_reflns_limit_h_min     -24
_diffrn_reflns_limit_h_max     24
_diffrn_reflns_limit_k_min     -22
_diffrn_reflns_limit_k_max     20
_diffrn_reflns_limit_l_min     -37
_diffrn_reflns_limit_l_max     37
_diffrn_standards_number     ?
_diffrn_standards_interval_count     ?
_diffrn_standards_interval_time     ?
_diffrn_standards_decay_%     ?
_refine_special_details
;
Refinement of <i>F</i>^2^ against ALL reflections. The weighted <i>R</i>-factor
<i>wR</i> and goodness of fit <i>S</i> are based on <i>F</i>^2^, conventional
<i>R</i>-factors <i>R</i> are based on <i>F</i>, with <i>F</i> set to zero for
negative <i>F</i>^2^. The threshold expression of <i>F</i>^2^ >
\s(<i>F</i>^2^) is used only for calculating <i>R</i>-factors(gt) <i>etc</i>.
and is not relevant to the choice of reflections for refinement.
<i>R</i>-factors based on <i>F</i>^2^ are statistically about twice as large
as those based on <i>F</i>, and <i>R</i>- factors based on ALL data will be
even larger.
;
_reflns_number_total     10642
_reflns_number_gt     8513
_reflns_threshold_expression     I>2\s(I)
_refine_ls_structure_factor_coef     Fsqd
_refine_ls_matrix_type     full
_refine_ls_R_factor_all     0.0527
_refine_ls_R_factor_gt     0.0357
_refine_ls_wR_factor_gt     0.0792
_refine_ls_wR_factor_ref     0.0881
_refine_ls_goodness_of_fit_ref     1.039
_refine_ls_restrained_S_all     1.039
_refine_ls_number_reflns     10642
_refine_ls_number_parameters     394
_refine_ls_number_restraints     0
_refine_ls_hydrogen_treatment     constr
_refine_ls_weighting_scheme     calc
_refine_ls_weighting_details
         'calc w=1/[\s^2^(Fo^2^)+(0.0317P)^2^+4.3765P] where P=(Fo^2^+2Fc^2^)/3'
_atom_sites_solution_hydrogens     geom
_atom_sites_solution_primary     direct
_atom_sites_solution_secondary     difmap
_refine_ls_shift/su_max     0.003
_refine_ls_shift/su_mean     0.000
_refine_diff_density_max     0.529
_refine_diff_density_min     -0.334
_refine_ls_extinction_method     none
_refine_ls_extinction_coef     ?
loop_
    _atom_type_symbol
    _atom_type_description
    _atom_type_scat_dispersion_real
    _atom_type_scat_dispersion_imag
    _atom_type_scat_source
    'C' 'C' 0.0033 0.0016
                         'International Tables Vol C Tables 4.2.6.8 and 6.1.1.4'
    'H' 'H' 0.0000 0.0000
                         'International Tables Vol C Tables 4.2.6.8 and 6.1.1.4'
    'B' 'B' 0.0013 0.0007
                         'International Tables Vol C Tables 4.2.6.8 and 6.1.1.4'
    'P' 'P' 0.1023 0.0942
                         'International Tables Vol C Tables 4.2.6.8 and 6.1.1.4'
    'Cl' 'Cl' 0.1484 0.1585
                         'International Tables Vol C Tables 4.2.6.8 and 6.1.1.4'
_computing_data_collection     'APEX2 (Bruker, 2001)'
_computing_cell_refinement     'SAINT-Plus (Bruker, 2001)'
_computing_data_reduction     'SAINT-Plus (Bruker, 2001)'
_computing_structure_solution     'SHELXS97 (Sheldrick, 2008)'
_computing_structure_refinement     'SHELXL97 (Sheldrick, 2008)'
_computing_molecular_graphics     'XP in SHELXTL (Sheldrick, 2008)'
_computing_publication_material     'SHELXL97 (Sheldrick, 2008)'
loop_
    _atom_site_type_symbol
    _atom_site_label
    _atom_site_fract_x
    _atom_site_fract_y
    _atom_site_fract_z
    _atom_site_U_iso_or_equiv
    _atom_site_adp_type
    _atom_site_calc_flag
    _atom_site_refinement_flags
    _atom_site_occupancy
    _atom_site_disorder_assembly
    _atom_site_disorder_group
    B B1 1.05541(8) 0.09574(8) 0.16307(5) 0.0151(2) Uani d . 1 . .
    Cl Cl1 1.133928(16) 0.082518(18) 0.212825(11) 0.01754(6) Uani d . 1 . .
    Cl Cl2 1.087313(17) 0.033702(18) 0.105927(11) 0.01780(6) Uani d . 1 . .
    P P1 1.059876(17) 0.220694(19) 0.142349(11) 0.01277(6) Uani d . 1 . .
    C C1_1 0.97152(7) 0.06567(7) 0.18435(5) 0.0159(2) Uani d . 1 . .
    C C2_1 0.91983(7) 0.01550(8) 0.15579(5) 0.0187(2) Uani d . 1 . .
    H H2_1 0.9337 0.0010 0.1222 0.022 Uiso calc R 1 . .
    C C3_1 0.84859(8) -0.01383(9) 0.17526(5) 0.0227(3) Uani d . 1 . .
    H H3_1 0.8148 -0.0480 0.1550 0.027 Uiso calc R 1 . .
    C C4_1 0.82682(8) 0.00660(9) 0.22411(5) 0.0246(3) Uani d . 1 . .
    H H4_1 0.7783 -0.0134 0.2375 0.030 Uiso calc R 1 . .
    C C5_1 0.87684(8) 0.05679(9) 0.25332(5) 0.0241(3) Uani d . 1 . .
    H H5_1 0.8624 0.0714 0.2868 0.029 Uiso calc R 1 . .
    C C6_1 0.94788(7) 0.08555(8) 0.23368(5) 0.0202(2) Uani d . 1 . .
    H H6_1 0.9814 0.1196 0.2542 0.024 Uiso calc R 1 . .
    C C1_2 1.02197(7) 0.24348(8) 0.07851(4) 0.0153(2) Uani d . 1 . .
    H H1_2 1.0022 0.3039 0.0790 0.018 Uiso calc R 1 . .
    C C2_2 1.08364(7) 0.23841(8) 0.03600(4) 0.0181(2) Uani d . 1 . .
    H H2A_2 1.1285 0.2767 0.0439 0.022 Uiso calc R 1 . .
    H H2B_2 1.1040 0.1791 0.0334 0.022 Uiso calc R 1 . .
    C C3_2 1.04676(8) 0.26500(9) -0.01429(5) 0.0230(3) Uani d . 1 . .
    H H3A_2 1.0315 0.3262 -0.0126 0.028 Uiso calc R 1 . .
    H H3B_2 1.0865 0.2588 -0.0414 0.028 Uiso calc R 1 . .
    C C4_2 0.97440(8) 0.21136(9) -0.02744(5) 0.0245(3) Uani d . 1 . .
    H H4A_2 0.9904 0.1511 -0.0333 0.029 Uiso calc R 1 . .
    H H4B_2 0.9503 0.2334 -0.0588 0.029 Uiso calc R 1 . .
    C C5_2 0.91412(7) 0.21498(9) 0.01520(5) 0.0223(3) Uani d . 1 . .
    H H5A_2 0.8690 0.1773 0.0070 0.027 Uiso calc R 1 . .
    H H5B_2 0.8941 0.2743 0.0187 0.027 Uiso calc R 1 . .
    C C6_2 0.95107(7) 0.18630(8) 0.06503(4) 0.0176(2) Uani d . 1 . .
    H H6A_2 0.9686 0.1260 0.0622 0.021 Uiso calc R 1 . .
    H H6B_2 0.9112 0.1896 0.0922 0.021 Uiso calc R 1 . .
    C C1_3 1.16256(7) 0.25864(7) 0.14871(5) 0.0151(2) Uani d . 1 . .
    H H1_3 1.1752 0.2516 0.1853 0.018 Uiso calc R 1 . .
    C C2_3 1.17297(7) 0.35500(8) 0.13836(5) 0.0171(2) Uani d . 1 . .
    H H2A_3 1.1614 0.3671 0.1025 0.021 Uiso calc R 1 . .
    H H2B_3 1.1353 0.3880 0.1592 0.021 Uiso calc R 1 . .
    C C3_3 1.25726(7) 0.38311(8) 0.15063(5) 0.0194(2) Uani d . 1 . .
    H H3A_3 1.2641 0.4441 0.1414 0.023 Uiso calc R 1 . .
    H H3B_3 1.2665 0.3776 0.1873 0.023 Uiso calc R 1 . .
    C C4_3 1.31759(7) 0.32892(8) 0.12220(5) 0.0198(2) Uani d . 1 . .
    H H4A_3 1.3109 0.3376 0.0855 0.024 Uiso calc R 1 . .
    H H4B_3 1.3714 0.3475 0.1315 0.024 Uiso calc R 1 . .
    C C5_3 1.30739(7) 0.23414(8) 0.13477(5) 0.0199(2) Uani d . 1 . .
    H H5A_3 1.3166 0.2251 0.1712 0.024 Uiso calc R 1 . .
    H H5B_3 1.3468 0.2000 0.1160 0.024 Uiso calc R 1 . .
    C C6_3 1.22441(7) 0.20354(8) 0.12102(5) 0.0182(2) Uani d . 1 . .
    H H6A_3 1.2181 0.1426 0.1307 0.022 Uiso calc R 1 . .
    H H6B_3 1.2165 0.2082 0.0842 0.022 Uiso calc R 1 . .
    C C1_4 1.00678(7) 0.28522(7) 0.18927(4) 0.0138(2) Uani d . 1 . .
    C C2_4 1.04114(7) 0.27716(8) 0.23743(4) 0.0164(2) Uani d . 1 . .
    H H2_4 1.0846 0.2394 0.2415 0.020 Uiso calc R 1 . .
    C C3_4 1.01407(7) 0.32198(8) 0.27894(5) 0.0185(2) Uani d . 1 . .
    H H3_4 1.0384 0.3147 0.3109 0.022 Uiso calc R 1 . .
    C C4_4 0.95100(7) 0.37757(8) 0.27341(5) 0.0181(2) Uani d . 1 . .
    H H4_4 0.9324 0.4100 0.3013 0.022 Uiso calc R 1 . .
    C C5_4 0.91551(7) 0.38515(8) 0.22673(5) 0.0179(2) Uani d . 1 . .
    H H5_4 0.8718 0.4228 0.2235 0.022 Uiso calc R 1 . .
    C C6_4 0.94081(7) 0.33994(7) 0.18394(4) 0.0144(2) Uani d . 1 . .
    C C1_5 0.89316(7) 0.36063(8) 0.13742(4) 0.0149(2) Uani d . 1 . .
    C C2_5 0.91033(7) 0.43574(8) 0.11028(5) 0.0160(2) Uani d . 1 . .
    C C3_5 0.86058(7) 0.46083(8) 0.07074(5) 0.0176(2) Uani d . 1 . .
    H H3_5 0.8731 0.5110 0.0521 0.021 Uiso calc R 1 . .
    C C4_5 0.79375(7) 0.41455(8) 0.05803(4) 0.0172(2) Uani d . 1 . .
    C C5_5 0.77703(7) 0.34126(8) 0.08620(5) 0.0173(2) Uani d . 1 . .
    H H5_5 0.7313 0.3090 0.0780 0.021 Uiso calc R 1 . .
    C C6_5 0.82427(7) 0.31315(8) 0.12589(5) 0.0159(2) Uani d . 1 . .
    C C1_6 0.98039(7) 0.49241(8) 0.12311(5) 0.0180(2) Uani d . 1 . .
    H H1_6 1.0110 0.4637 0.1505 0.022 Uiso calc R 1 . .
    C C2_6 1.03543(7) 0.50442(9) 0.07779(5) 0.0229(3) Uani d . 1 . .
    H H2A_6 1.0518 0.4482 0.0651 0.034 Uiso calc R 1 . .
    H H2B_6 1.0820 0.5370 0.0882 0.034 Uiso calc R 1 . .
    H H2C_6 1.0076 0.5357 0.0512 0.034 Uiso calc R 1 . .
    C C3_6 0.95346(8) 0.58019(9) 0.14270(5) 0.0235(3) Uani d . 1 . .
    H H3A_6 0.9228 0.6094 0.1166 0.035 Uiso calc R 1 . .
    H H3B_6 0.9997 0.6149 0.1513 0.035 Uiso calc R 1 . .
    H H3C_6 0.9207 0.5723 0.1727 0.035 Uiso calc R 1 . .
    C C1_7 0.73849(7) 0.44011(9) 0.01540(5) 0.0197(2) Uani d . 1 . .
    H H1_7 0.7327 0.3893 -0.0073 0.024 Uiso calc R 1 . .
    C C2_7 0.76810(8) 0.51495(11) -0.01673(6) 0.0323(3) Uani d . 1 . .
    H H2A_7 0.7708 0.5669 0.0040 0.048 Uiso calc R 1 . .
    H H2B_7 0.7318 0.5244 -0.0449 0.048 Uiso calc R 1 . .
    H H2C_7 0.8207 0.5015 -0.0298 0.048 Uiso calc R 1 . .
    C C3_7 0.65651(7) 0.46242(9) 0.03553(5) 0.0205(2) Uani d . 1 . .
    H H3A_7 0.6601 0.5126 0.0576 0.031 Uiso calc R 1 . .
    H H3B_7 0.6356 0.4137 0.0546 0.031 Uiso calc R 1 . .
    H H3C_7 0.6213 0.4752 0.0073 0.031 Uiso calc R 1 . .
    C C1_8 0.79939(7) 0.23518(8) 0.15674(5) 0.0183(2) Uani d . 1 . .
    H H1_8 0.8482 0.2065 0.1695 0.022 Uiso calc R 1 . .
    C C2_8 0.75264(8) 0.16926(9) 0.12615(6) 0.0254(3) Uani d . 1 . .
    H H2A_8 0.7013 0.1935 0.1170 0.038 Uiso calc R 1 . .
    H H2B_8 0.7448 0.1174 0.1464 0.038 Uiso calc R 1 . .
    H H2C_8 0.7819 0.1547 0.0955 0.038 Uiso calc R 1 . .
    C C3_8 0.74970(8) 0.26215(9) 0.20256(5) 0.0273(3) Uani d . 1 . .
    H H3A_8 0.7807 0.3005 0.2241 0.041 Uiso calc R 1 . .
    H H3B_8 0.7345 0.2111 0.2218 0.041 Uiso calc R 1 . .
    H H3C_8 0.7022 0.2920 0.1910 0.041 Uiso calc R 1 . .
loop_
    _atom_site_aniso_label
    _atom_site_aniso_U_11
    _atom_site_aniso_U_22
    _atom_site_aniso_U_33
    _atom_site_aniso_U_12
    _atom_site_aniso_U_13
    _atom_site_aniso_U_23
    B1 0.0159(6) 0.0135(6) 0.0160(6) 0.0009(5) -0.0015(5) 0.0001(5)
    Cl1 0.01597(13) 0.01586(13) 0.02081(14) -0.00011(10) -0.00419(10)
                                                                     0.00321(10)
    Cl2 0.01872(13) 0.01529(13) 0.01940(14) 0.00262(10) 0.00104(10) -0.00148(10)
    P1 0.01143(13) 0.01235(13) 0.01451(14) 0.00036(10) -0.00018(10) 0.00016(10)
    C1_1 0.0148(5) 0.0132(5) 0.0197(6) 0.0000(4) -0.0012(4) 0.0026(4)
    C2_1 0.0180(5) 0.0187(6) 0.0195(6) -0.0015(5) -0.0024(4) 0.0014(5)
    C3_1 0.0195(6) 0.0212(6) 0.0275(7) -0.0048(5) -0.0047(5) 0.0034(5)
    C4_1 0.0178(6) 0.0241(7) 0.0320(7) -0.0035(5) 0.0033(5) 0.0055(5)
    C5_1 0.0242(6) 0.0244(6) 0.0237(6) -0.0015(5) 0.0058(5) 0.0004(5)
    C6_1 0.0211(6) 0.0181(6) 0.0213(6) -0.0021(5) 0.0009(5) -0.0006(5)
    C1_2 0.0152(5) 0.0152(5) 0.0154(5) 0.0018(4) -0.0010(4) 0.0004(4)
    C2_2 0.0168(5) 0.0215(6) 0.0160(6) 0.0005(4) 0.0009(4) 0.0006(5)
    C3_2 0.0232(6) 0.0297(7) 0.0162(6) 0.0026(5) 0.0009(5) 0.0034(5)
    C4_2 0.0229(6) 0.0337(7) 0.0168(6) 0.0048(5) -0.0032(5) -0.0015(5)
    C5_2 0.0184(6) 0.0280(7) 0.0206(6) 0.0025(5) -0.0040(5) -0.0004(5)
    C6_2 0.0154(5) 0.0197(6) 0.0176(6) 0.0004(4) -0.0012(4) -0.0007(5)
    C1_3 0.0122(5) 0.0146(5) 0.0185(6) -0.0010(4) -0.0006(4) 0.0004(4)
    C2_3 0.0154(5) 0.0149(5) 0.0210(6) -0.0011(4) -0.0002(4) 0.0009(4)
    C3_3 0.0170(5) 0.0180(6) 0.0232(6) -0.0041(4) 0.0003(5) -0.0010(5)
    C4_3 0.0154(5) 0.0225(6) 0.0215(6) -0.0038(5) 0.0017(5) 0.0003(5)
    C5_3 0.0134(5) 0.0224(6) 0.0240(6) 0.0004(4) 0.0005(4) 0.0016(5)
    C6_3 0.0132(5) 0.0166(6) 0.0248(6) 0.0008(4) 0.0009(4) 0.0000(5)
    C1_4 0.0134(5) 0.0121(5) 0.0160(5) -0.0012(4) 0.0009(4) 0.0000(4)
    C2_4 0.0153(5) 0.0156(5) 0.0183(6) 0.0001(4) -0.0012(4) 0.0006(4)
    C3_4 0.0206(6) 0.0189(6) 0.0159(5) -0.0029(5) -0.0018(4) 0.0000(4)
    C4_4 0.0218(6) 0.0155(6) 0.0171(6) -0.0019(4) 0.0038(4) -0.0020(4)
    C5_4 0.0168(5) 0.0157(6) 0.0213(6) 0.0022(4) 0.0026(4) 0.0004(5)
    C6_4 0.0130(5) 0.0133(5) 0.0170(5) -0.0015(4) 0.0007(4) 0.0014(4)
    C1_5 0.0133(5) 0.0156(5) 0.0158(5) 0.0032(4) 0.0016(4) 0.0000(4)
    C2_5 0.0135(5) 0.0160(5) 0.0187(6) 0.0023(4) 0.0011(4) 0.0004(4)
    C3_5 0.0155(5) 0.0187(6) 0.0185(6) 0.0026(4) 0.0018(4) 0.0031(5)
    C4_5 0.0144(5) 0.0206(6) 0.0166(5) 0.0045(4) 0.0010(4) -0.0009(4)
    C5_5 0.0134(5) 0.0189(6) 0.0197(6) 0.0013(4) -0.0004(4) -0.0018(4)
    C6_5 0.0134(5) 0.0161(5) 0.0184(5) 0.0017(4) 0.0017(4) -0.0010(4)
    C1_6 0.0149(5) 0.0170(6) 0.0220(6) -0.0008(4) -0.0013(4) 0.0046(5)
    C2_6 0.0180(6) 0.0204(6) 0.0303(7) -0.0013(5) 0.0037(5) 0.0034(5)
    C3_6 0.0228(6) 0.0225(6) 0.0253(6) -0.0011(5) -0.0002(5) -0.0015(5)
    C1_7 0.0170(6) 0.0264(6) 0.0157(5) 0.0029(5) -0.0018(4) 0.0003(5)
    C2_7 0.0212(6) 0.0502(9) 0.0256(7) 0.0002(6) -0.0007(5) 0.0162(7)
    C3_7 0.0163(5) 0.0253(6) 0.0200(6) 0.0027(5) -0.0006(5) 0.0004(5)
    C1_8 0.0147(5) 0.0163(6) 0.0238(6) -0.0005(4) 0.0011(4) 0.0028(5)
    C2_8 0.0197(6) 0.0200(6) 0.0364(7) -0.0044(5) -0.0034(5) 0.0016(6)
    C3_8 0.0273(7) 0.0244(7) 0.0302(7) -0.0008(5) 0.0108(6) 0.0039(6)
_geom_special_details
;
All e.s.d.'s (except the e.s.d. in the dihedral angle between two l.s. planes)
are estimated using the full covariance matrix. The cell e.s.d.'s are taken
into account individually in the estimation of e.s.d.'s in distances, angles
and torsion angles; correlations between e.s.d.'s in cell parameters are only
used when they are defined by crystal symmetry. An approximate (isotropic)
treatment of cell e.s.d.'s is used for estimating e.s.d.'s involving l.s.
planes.
;
loop_
    _geom_bond_atom_site_label_1
    _geom_bond_atom_site_label_2
    _geom_bond_site_symmetry_2
    _geom_bond_distance
    _geom_bond_publ_flag
    B1 C1_1 . 1.6020(17) ?
    B1 Cl2 . 1.8792(14) ?
    B1 Cl1 . 1.8876(13) ?
    B1 P1 . 2.0268(13) ?
    P1 C1_4 . 1.8377(12) ?
    P1 C1_2 . 1.8474(12) ?
    P1 C1_3 . 1.8483(11) ?
    C1_1 C2_1 . 1.3988(17) ?
    C1_1 C6_1 . 1.4044(17) ?
    C2_1 C3_1 . 1.3922(17) ?
    C2_1 H2_1 . 0.9500 ?
    C3_1 C4_1 . 1.386(2) ?
    C3_1 H3_1 . 0.9500 ?
    C4_1 C5_1 . 1.391(2) ?
    C4_1 H4_1 . 0.9500 ?
    C5_1 C6_1 . 1.3880(18) ?
    C5_1 H5_1 . 0.9500 ?
    C6_1 H6_1 . 0.9500 ?
    C1_2 C6_2 . 1.5401(16) ?
    C1_2 C2_2 . 1.5413(16) ?
    C1_2 H1_2 . 1.0000 ?
    C2_2 C3_2 . 1.5320(17) ?
    C2_2 H2A_2 . 0.9900 ?
    C2_2 H2B_2 . 0.9900 ?
    C3_2 C4_2 . 1.5266(19) ?
    C3_2 H3A_2 . 0.9900 ?
    C3_2 H3B_2 . 0.9900 ?
    C4_2 C5_2 . 1.5269(18) ?
    C4_2 H4A_2 . 0.9900 ?
    C4_2 H4B_2 . 0.9900 ?
    C5_2 C6_2 . 1.5309(17) ?
    C5_2 H5A_2 . 0.9900 ?
    C5_2 H5B_2 . 0.9900 ?
    C6_2 H6A_2 . 0.9900 ?
    C6_2 H6B_2 . 0.9900 ?
    C1_3 C2_3 . 1.5381(16) ?
    C1_3 C6_3 . 1.5431(16) ?
    C1_3 H1_3 . 1.0000 ?
    C2_3 C3_3 . 1.5314(16) ?
    C2_3 H2A_3 . 0.9900 ?
    C2_3 H2B_3 . 0.9900 ?
    C3_3 C4_3 . 1.5271(17) ?
    C3_3 H3A_3 . 0.9900 ?
    C3_3 H3B_3 . 0.9900 ?
    C4_3 C5_3 . 1.5256(18) ?
    C4_3 H4A_3 . 0.9900 ?
    C4_3 H4B_3 . 0.9900 ?
    C5_3 C6_3 . 1.5313(16) ?
    C5_3 H5A_3 . 0.9900 ?
    C5_3 H5B_3 . 0.9900 ?
    C6_3 H6A_3 . 0.9900 ?
    C6_3 H6B_3 . 0.9900 ?
    C1_4 C2_4 . 1.4108(16) ?
    C1_4 C6_4 . 1.4151(16) ?
    C2_4 C3_4 . 1.3836(17) ?
    C2_4 H2_4 . 0.9500 ?
    C3_4 C4_4 . 1.3854(18) ?
    C3_4 H3_4 . 0.9500 ?
    C4_4 C5_4 . 1.3828(17) ?
    C4_4 H4_4 . 0.9500 ?
    C5_4 C6_4 . 1.4044(17) ?
    C5_4 H5_4 . 0.9500 ?
    C6_4 C1_5 . 1.5112(16) ?
    C1_5 C2_5 . 1.4061(17) ?
    C1_5 C6_5 . 1.4174(16) ?
    C2_5 C3_5 . 1.4029(16) ?
    C2_5 C1_6 . 1.5202(17) ?
    C3_5 C4_5 . 1.3862(17) ?
    C3_5 H3_5 . 0.9500 ?
    C4_5 C5_5 . 1.3954(17) ?
    C4_5 C1_7 . 1.5230(16) ?
    C5_5 C6_5 . 1.3947(17) ?
    C5_5 H5_5 . 0.9500 ?
    C6_5 C1_8 . 1.5259(17) ?
    C1_6 C3_6 . 1.5345(18) ?
    C1_6 C2_6 . 1.5346(17) ?
    C1_6 H1_6 . 1.0000 ?
    C2_6 H2A_6 . 0.9800 ?
    C2_6 H2B_6 . 0.9800 ?
    C2_6 H2C_6 . 0.9800 ?
    C3_6 H3A_6 . 0.9800 ?
    C3_6 H3B_6 . 0.9800 ?
    C3_6 H3C_6 . 0.9800 ?
    C1_7 C2_7 . 1.5306(19) ?
    C1_7 C3_7 . 1.5306(17) ?
    C1_7 H1_7 . 1.0000 ?
    C2_7 H2A_7 . 0.9800 ?
    C2_7 H2B_7 . 0.9800 ?
    C2_7 H2C_7 . 0.9800 ?
    C3_7 H3A_7 . 0.9800 ?
    C3_7 H3B_7 . 0.9800 ?
    C3_7 H3C_7 . 0.9800 ?
    C1_8 C2_8 . 1.5317(18) ?
    C1_8 C3_8 . 1.5390(18) ?
    C1_8 H1_8 . 1.0000 ?
    C2_8 H2A_8 . 0.9800 ?
    C2_8 H2B_8 . 0.9800 ?
    C2_8 H2C_8 . 0.9800 ?
    C3_8 H3A_8 . 0.9800 ?
    C3_8 H3B_8 . 0.9800 ?
    C3_8 H3C_8 . 0.9800 ?
loop_
    _geom_angle_atom_site_label_1
    _geom_angle_atom_site_label_2
    _geom_angle_atom_site_label_3
    _geom_angle_site_symmetry_1
    _geom_angle_site_symmetry_3
    _geom_angle
    _geom_angle_publ_flag
    C1_1 B1 Cl2 . . 112.95(9) ?
    C1_1 B1 Cl1 . . 110.41(8) ?
    Cl2 B1 Cl1 . . 107.78(7) ?
    C1_1 B1 P1 . . 114.24(8) ?
    Cl2 B1 P1 . . 105.39(6) ?
    Cl1 B1 P1 . . 105.58(6) ?
    C1_4 P1 C1_2 . . 110.23(5) ?
    C1_4 P1 C1_3 . . 103.00(5) ?
    C1_2 P1 C1_3 . . 110.52(5) ?
    C1_4 P1 B1 . . 108.93(5) ?
    C1_2 P1 B1 . . 114.90(5) ?
    C1_3 P1 B1 . . 108.57(5) ?
    C2_1 C1_1 C6_1 . . 116.73(11) ?
    C2_1 C1_1 B1 . . 122.01(11) ?
    C6_1 C1_1 B1 . . 121.20(11) ?
    C3_1 C2_1 C1_1 . . 121.82(12) ?
    C3_1 C2_1 H2_1 . . 119.1 ?
    C1_1 C2_1 H2_1 . . 119.1 ?
    C4_1 C3_1 C2_1 . . 120.23(12) ?
    C4_1 C3_1 H3_1 . . 119.9 ?
    C2_1 C3_1 H3_1 . . 119.9 ?
    C3_1 C4_1 C5_1 . . 119.24(12) ?
    C3_1 C4_1 H4_1 . . 120.4 ?
    C5_1 C4_1 H4_1 . . 120.4 ?
    C6_1 C5_1 C4_1 . . 120.18(13) ?
    C6_1 C5_1 H5_1 . . 119.9 ?
    C4_1 C5_1 H5_1 . . 119.9 ?
    C5_1 C6_1 C1_1 . . 121.81(12) ?
    C5_1 C6_1 H6_1 . . 119.1 ?
    C1_1 C6_1 H6_1 . . 119.1 ?
    C6_2 C1_2 C2_2 . . 109.31(10) ?
    C6_2 C1_2 P1 . . 111.96(8) ?
    C2_2 C1_2 P1 . . 115.18(8) ?
    C6_2 C1_2 H1_2 . . 106.6 ?
    C2_2 C1_2 H1_2 . . 106.6 ?
    P1 C1_2 H1_2 . . 106.6 ?
    C3_2 C2_2 C1_2 . . 110.30(10) ?
    C3_2 C2_2 H2A_2 . . 109.6 ?
    C1_2 C2_2 H2A_2 . . 109.6 ?
    C3_2 C2_2 H2B_2 . . 109.6 ?
    C1_2 C2_2 H2B_2 . . 109.6 ?
    H2A_2 C2_2 H2B_2 . . 108.1 ?
    C4_2 C3_2 C2_2 . . 112.31(11) ?
    C4_2 C3_2 H3A_2 . . 109.1 ?
    C2_2 C3_2 H3A_2 . . 109.1 ?
    C4_2 C3_2 H3B_2 . . 109.1 ?
    C2_2 C3_2 H3B_2 . . 109.1 ?
    H3A_2 C3_2 H3B_2 . . 107.9 ?
    C3_2 C4_2 C5_2 . . 110.44(11) ?
    C3_2 C4_2 H4A_2 . . 109.6 ?
    C5_2 C4_2 H4A_2 . . 109.6 ?
    C3_2 C4_2 H4B_2 . . 109.6 ?
    C5_2 C4_2 H4B_2 . . 109.6 ?
    H4A_2 C4_2 H4B_2 . . 108.1 ?
    C4_2 C5_2 C6_2 . . 110.82(10) ?
    C4_2 C5_2 H5A_2 . . 109.5 ?
    C6_2 C5_2 H5A_2 . . 109.5 ?
    C4_2 C5_2 H5B_2 . . 109.5 ?
    C6_2 C5_2 H5B_2 . . 109.5 ?
    H5A_2 C5_2 H5B_2 . . 108.1 ?
    C5_2 C6_2 C1_2 . . 110.59(10) ?
    C5_2 C6_2 H6A_2 . . 109.5 ?
    C1_2 C6_2 H6A_2 . . 109.5 ?
    C5_2 C6_2 H6B_2 . . 109.5 ?
    C1_2 C6_2 H6B_2 . . 109.5 ?
    H6A_2 C6_2 H6B_2 . . 108.1 ?
    C2_3 C1_3 C6_3 . . 112.40(10) ?
    C2_3 C1_3 P1 . . 113.89(8) ?
    C6_3 C1_3 P1 . . 114.80(8) ?
    C2_3 C1_3 H1_3 . . 104.8 ?
    C6_3 C1_3 H1_3 . . 104.8 ?
    P1 C1_3 H1_3 . . 104.8 ?
    C3_3 C2_3 C1_3 . . 110.43(10) ?
    C3_3 C2_3 H2A_3 . . 109.6 ?
    C1_3 C2_3 H2A_3 . . 109.6 ?
    C3_3 C2_3 H2B_3 . . 109.6 ?
    C1_3 C2_3 H2B_3 . . 109.6 ?
    H2A_3 C2_3 H2B_3 . . 108.1 ?
    C4_3 C3_3 C2_3 . . 111.27(10) ?
    C4_3 C3_3 H3A_3 . . 109.4 ?
    C2_3 C3_3 H3A_3 . . 109.4 ?
    C4_3 C3_3 H3B_3 . . 109.4 ?
    C2_3 C3_3 H3B_3 . . 109.4 ?
    H3A_3 C3_3 H3B_3 . . 108.0 ?
    C5_3 C4_3 C3_3 . . 110.62(10) ?
    C5_3 C4_3 H4A_3 . . 109.5 ?
    C3_3 C4_3 H4A_3 . . 109.5 ?
    C5_3 C4_3 H4B_3 . . 109.5 ?
    C3_3 C4_3 H4B_3 . . 109.5 ?
    H4A_3 C4_3 H4B_3 . . 108.1 ?
    C4_3 C5_3 C6_3 . . 110.75(10) ?
    C4_3 C5_3 H5A_3 . . 109.5 ?
    C6_3 C5_3 H5A_3 . . 109.5 ?
    C4_3 C5_3 H5B_3 . . 109.5 ?
    C6_3 C5_3 H5B_3 . . 109.5 ?
    H5A_3 C5_3 H5B_3 . . 108.1 ?
    C5_3 C6_3 C1_3 . . 109.78(10) ?
    C5_3 C6_3 H6A_3 . . 109.7 ?
    C1_3 C6_3 H6A_3 . . 109.7 ?
    C5_3 C6_3 H6B_3 . . 109.7 ?
    C1_3 C6_3 H6B_3 . . 109.7 ?
    H6A_3 C6_3 H6B_3 . . 108.2 ?
    C2_4 C1_4 C6_4 . . 118.13(10) ?
    C2_4 C1_4 P1 . . 111.28(8) ?
    C6_4 C1_4 P1 . . 130.59(9) ?
    C3_4 C2_4 C1_4 . . 122.66(11) ?
    C3_4 C2_4 H2_4 . . 118.7 ?
    C1_4 C2_4 H2_4 . . 118.7 ?
    C2_4 C3_4 C4_4 . . 119.24(11) ?
    C2_4 C3_4 H3_4 . . 120.4 ?
    C4_4 C3_4 H3_4 . . 120.4 ?
    C5_4 C4_4 C3_4 . . 119.02(11) ?
    C5_4 C4_4 H4_4 . . 120.5 ?
    C3_4 C4_4 H4_4 . . 120.5 ?
    C4_4 C5_4 C6_4 . . 123.28(11) ?
    C4_4 C5_4 H5_4 . . 118.4 ?
    C6_4 C5_4 H5_4 . . 118.4 ?
    C5_4 C6_4 C1_4 . . 117.64(11) ?
    C5_4 C6_4 C1_5 . . 112.97(10) ?
    C1_4 C6_4 C1_5 . . 129.35(10) ?
    C2_5 C1_5 C6_5 . . 119.72(11) ?
    C2_5 C1_5 C6_4 . . 119.07(10) ?
    C6_5 C1_5 C6_4 . . 120.41(10) ?
    C3_5 C2_5 C1_5 . . 119.42(11) ?
    C3_5 C2_5 C1_6 . . 118.44(11) ?
    C1_5 C2_5 C1_6 . . 122.13(10) ?
    C4_5 C3_5 C2_5 . . 121.96(11) ?
    C4_5 C3_5 H3_5 . . 119.0 ?
    C2_5 C3_5 H3_5 . . 119.0 ?
    C3_5 C4_5 C5_5 . . 117.55(11) ?
    C3_5 C4_5 C1_7 . . 123.26(11) ?
    C5_5 C4_5 C1_7 . . 119.19(11) ?
    C6_5 C5_5 C4_5 . . 123.08(11) ?
    C6_5 C5_5 H5_5 . . 118.5 ?
    C4_5 C5_5 H5_5 . . 118.5 ?
    C5_5 C6_5 C1_5 . . 118.23(11) ?
    C5_5 C6_5 C1_8 . . 119.80(11) ?
    C1_5 C6_5 C1_8 . . 121.93(11) ?
    C2_5 C1_6 C3_6 . . 111.22(10) ?
    C2_5 C1_6 C2_6 . . 111.80(10) ?
    C3_6 C1_6 C2_6 . . 109.76(10) ?
    C2_5 C1_6 H1_6 . . 108.0 ?
    C3_6 C1_6 H1_6 . . 108.0 ?
    C2_6 C1_6 H1_6 . . 108.0 ?
    C1_6 C2_6 H2A_6 . . 109.5 ?
    C1_6 C2_6 H2B_6 . . 109.5 ?
    H2A_6 C2_6 H2B_6 . . 109.5 ?
    C1_6 C2_6 H2C_6 . . 109.5 ?
    H2A_6 C2_6 H2C_6 . . 109.5 ?
    H2B_6 C2_6 H2C_6 . . 109.5 ?
    C1_6 C3_6 H3A_6 . . 109.5 ?
    C1_6 C3_6 H3B_6 . . 109.5 ?
    H3A_6 C3_6 H3B_6 . . 109.5 ?
    C1_6 C3_6 H3C_6 . . 109.5 ?
    H3A_6 C3_6 H3C_6 . . 109.5 ?
    H3B_6 C3_6 H3C_6 . . 109.5 ?
    C4_5 C1_7 C2_7 . . 114.31(11) ?
    C4_5 C1_7 C3_7 . . 111.08(10) ?
    C2_7 C1_7 C3_7 . . 108.64(11) ?
    C4_5 C1_7 H1_7 . . 107.5 ?
    C2_7 C1_7 H1_7 . . 107.5 ?
    C3_7 C1_7 H1_7 . . 107.5 ?
    C1_7 C2_7 H2A_7 . . 109.5 ?
    C1_7 C2_7 H2B_7 . . 109.5 ?
    H2A_7 C2_7 H2B_7 . . 109.5 ?
    C1_7 C2_7 H2C_7 . . 109.5 ?
    H2A_7 C2_7 H2C_7 . . 109.5 ?
    H2B_7 C2_7 H2C_7 . . 109.5 ?
    C1_7 C3_7 H3A_7 . . 109.5 ?
    C1_7 C3_7 H3B_7 . . 109.5 ?
    H3A_7 C3_7 H3B_7 . . 109.5 ?
    C1_7 C3_7 H3C_7 . . 109.5 ?
    H3A_7 C3_7 H3C_7 . . 109.5 ?
    H3B_7 C3_7 H3C_7 . . 109.5 ?
    C6_5 C1_8 C2_8 . . 113.20(11) ?
    C6_5 C1_8 C3_8 . . 110.98(10) ?
    C2_8 C1_8 C3_8 . . 108.59(10) ?
    C6_5 C1_8 H1_8 . . 108.0 ?
    C2_8 C1_8 H1_8 . . 108.0 ?
    C3_8 C1_8 H1_8 . . 108.0 ?
    C1_8 C2_8 H2A_8 . . 109.5 ?
    C1_8 C2_8 H2B_8 . . 109.5 ?
    H2A_8 C2_8 H2B_8 . . 109.5 ?
    C1_8 C2_8 H2C_8 . . 109.5 ?
    H2A_8 C2_8 H2C_8 . . 109.5 ?
    H2B_8 C2_8 H2C_8 . . 109.5 ?
    C1_8 C3_8 H3A_8 . . 109.5 ?
    C1_8 C3_8 H3B_8 . . 109.5 ?
    H3A_8 C3_8 H3B_8 . . 109.5 ?
    C1_8 C3_8 H3C_8 . . 109.5 ?
    H3A_8 C3_8 H3C_8 . . 109.5 ?
    H3B_8 C3_8 H3C_8 . . 109.5 ?
loop_
    _geom_torsion_atom_site_label_1
    _geom_torsion_atom_site_label_2
    _geom_torsion_atom_site_label_3
    _geom_torsion_atom_site_label_4
    _geom_torsion_site_symmetry_1
    _geom_torsion_site_symmetry_2
    _geom_torsion_site_symmetry_3
    _geom_torsion_site_symmetry_4
    _geom_torsion
    _geom_torsion_publ_flag
    C1_1 B1 P1 C1_4 . . . . 41.34(10) ?
    Cl2 B1 P1 C1_4 . . . . 165.91(6) ?
    Cl1 B1 P1 C1_4 . . . . -80.17(7) ?
    C1_1 B1 P1 C1_2 . . . . -82.88(10) ?
    Cl2 B1 P1 C1_2 . . . . 41.69(8) ?
    Cl1 B1 P1 C1_2 . . . . 155.62(6) ?
    C1_1 B1 P1 C1_3 . . . . 152.81(8) ?
    Cl2 B1 P1 C1_3 . . . . -82.62(7) ?
    Cl1 B1 P1 C1_3 . . . . 31.30(8) ?
    Cl2 B1 C1_1 C2_1 . . . . -15.69(15) ?
    Cl1 B1 C1_1 C2_1 . . . . -136.45(10) ?
    P1 B1 C1_1 C2_1 . . . . 104.75(12) ?
    Cl2 B1 C1_1 C6_1 . . . . 161.48(10) ?
    Cl1 B1 C1_1 C6_1 . . . . 40.73(14) ?
    P1 B1 C1_1 C6_1 . . . . -78.08(13) ?
    C6_1 C1_1 C2_1 C3_1 . . . . -0.34(18) ?
    B1 C1_1 C2_1 C3_1 . . . . 176.96(11) ?
    C1_1 C2_1 C3_1 C4_1 . . . . 0.21(19) ?
    C2_1 C3_1 C4_1 C5_1 . . . . 0.1(2) ?
    C3_1 C4_1 C5_1 C6_1 . . . . -0.3(2) ?
    C4_1 C5_1 C6_1 C1_1 . . . . 0.2(2) ?
    C2_1 C1_1 C6_1 C5_1 . . . . 0.13(18) ?
    B1 C1_1 C6_1 C5_1 . . . . -177.19(12) ?
    C1_4 P1 C1_2 C6_2 . . . . -87.52(9) ?
    C1_3 P1 C1_2 C6_2 . . . . 159.28(8) ?
    B1 P1 C1_2 C6_2 . . . . 36.00(10) ?
    C1_4 P1 C1_2 C2_2 . . . . 146.78(9) ?
    C1_3 P1 C1_2 C2_2 . . . . 33.58(10) ?
    B1 P1 C1_2 C2_2 . . . . -89.70(10) ?
    C6_2 C1_2 C2_2 C3_2 . . . . 57.18(13) ?
    P1 C1_2 C2_2 C3_2 . . . . -175.76(9) ?
    C1_2 C2_2 C3_2 C4_2 . . . . -56.22(14) ?
    C2_2 C3_2 C4_2 C5_2 . . . . 55.18(15) ?
    C3_2 C4_2 C5_2 C6_2 . . . . -55.89(15) ?
    C4_2 C5_2 C6_2 C1_2 . . . . 58.69(14) ?
    C2_2 C1_2 C6_2 C5_2 . . . . -58.93(13) ?
    P1 C1_2 C6_2 C5_2 . . . . 172.21(8) ?
    C1_4 P1 C1_3 C2_3 . . . . -59.75(10) ?
    C1_2 P1 C1_3 C2_3 . . . . 57.99(10) ?
    B1 P1 C1_3 C2_3 . . . . -175.14(8) ?
    C1_4 P1 C1_3 C6_3 . . . . 168.67(9) ?
    C1_2 P1 C1_3 C6_3 . . . . -73.59(10) ?
    B1 P1 C1_3 C6_3 . . . . 53.28(10) ?
    C6_3 C1_3 C2_3 C3_3 . . . . -54.13(13) ?
    P1 C1_3 C2_3 C3_3 . . . . 173.13(8) ?
    C1_3 C2_3 C3_3 C4_3 . . . . 54.90(13) ?
    C2_3 C3_3 C4_3 C5_3 . . . . -57.81(14) ?
    C3_3 C4_3 C5_3 C6_3 . . . . 58.99(14) ?
    C4_3 C5_3 C6_3 C1_3 . . . . -57.08(14) ?
    C2_3 C1_3 C6_3 C5_3 . . . . 55.20(13) ?
    P1 C1_3 C6_3 C5_3 . . . . -172.51(8) ?
    C1_2 P1 C1_4 C2_4 . . . . -172.56(8) ?
    C1_3 P1 C1_4 C2_4 . . . . -54.62(9) ?
    B1 P1 C1_4 C2_4 . . . . 60.51(10) ?
    C1_2 P1 C1_4 C6_4 . . . . 6.24(12) ?
    C1_3 P1 C1_4 C6_4 . . . . 124.18(11) ?
    B1 P1 C1_4 C6_4 . . . . -120.69(11) ?
    C6_4 C1_4 C2_4 C3_4 . . . . -1.57(17) ?
    P1 C1_4 C2_4 C3_4 . . . . 177.40(10) ?
    C1_4 C2_4 C3_4 C4_4 . . . . -0.38(18) ?
    C2_4 C3_4 C4_4 C5_4 . . . . 1.60(18) ?
    C3_4 C4_4 C5_4 C6_4 . . . . -0.89(19) ?
    C4_4 C5_4 C6_4 C1_4 . . . . -1.07(18) ?
    C4_4 C5_4 C6_4 C1_5 . . . . -179.01(11) ?
    C2_4 C1_4 C6_4 C5_4 . . . . 2.22(16) ?
    P1 C1_4 C6_4 C5_4 . . . . -176.51(9) ?
    C2_4 C1_4 C6_4 C1_5 . . . . 179.77(11) ?
    P1 C1_4 C6_4 C1_5 . . . . 1.03(19) ?
    C5_4 C6_4 C1_5 C2_5 . . . . 80.69(13) ?
    C1_4 C6_4 C1_5 C2_5 . . . . -96.95(15) ?
    C5_4 C6_4 C1_5 C6_5 . . . . -89.09(13) ?
    C1_4 C6_4 C1_5 C6_5 . . . . 93.27(15) ?
    C6_5 C1_5 C2_5 C3_5 . . . . -2.53(17) ?
    C6_4 C1_5 C2_5 C3_5 . . . . -172.38(11) ?
    C6_5 C1_5 C2_5 C1_6 . . . . 175.99(11) ?
    C6_4 C1_5 C2_5 C1_6 . . . . 6.14(17) ?
    C1_5 C2_5 C3_5 C4_5 . . . . 1.22(18) ?
    C1_6 C2_5 C3_5 C4_5 . . . . -177.35(11) ?
    C2_5 C3_5 C4_5 C5_5 . . . . 0.13(18) ?
    C2_5 C3_5 C4_5 C1_7 . . . . 179.91(11) ?
    C3_5 C4_5 C5_5 C6_5 . . . . -0.15(18) ?
    C1_7 C4_5 C5_5 C6_5 . . . . -179.94(11) ?
    C4_5 C5_5 C6_5 C1_5 . . . . -1.15(18) ?
    C4_5 C5_5 C6_5 C1_8 . . . . 176.55(11) ?
    C2_5 C1_5 C6_5 C5_5 . . . . 2.47(17) ?
    C6_4 C1_5 C6_5 C5_5 . . . . 172.19(10) ?
    C2_5 C1_5 C6_5 C1_8 . . . . -175.17(11) ?
    C6_4 C1_5 C6_5 C1_8 . . . . -5.46(17) ?
    C3_5 C2_5 C1_6 C3_6 . . . . 64.96(14) ?
    C1_5 C2_5 C1_6 C3_6 . . . . -113.57(13) ?
    C3_5 C2_5 C1_6 C2_6 . . . . -58.12(14) ?
    C1_5 C2_5 C1_6 C2_6 . . . . 123.35(12) ?
    C3_5 C4_5 C1_7 C2_7 . . . . 7.27(18) ?
    C5_5 C4_5 C1_7 C2_7 . . . . -172.95(12) ?
    C3_5 C4_5 C1_7 C3_7 . . . . -116.10(13) ?
    C5_5 C4_5 C1_7 C3_7 . . . . 63.68(15) ?
    C5_5 C6_5 C1_8 C2_8 . . . . 31.10(16) ?
    C1_5 C6_5 C1_8 C2_8 . . . . -151.28(11) ?
    C5_5 C6_5 C1_8 C3_8 . . . . -91.30(14) ?
    C1_5 C6_5 C1_8 C3_8 . . . . 86.31(14) ?
data_global
_journal_date_recd_electronic     2009-10-09
_journal_date_accepted     2009-10-13
_journal_name_full     'Acta Crystallographica, Section E'
_journal_year     2009
_journal_volume     65
_journal_issue     11
_journal_page_first     o2787
_journal_page_last     o2787
_journal_paper_category     QO
_journal_coeditor_code     BT5091
_publ_contact_author_name     'Prof. Dr. Holger Braunschweig'
_publ_contact_author_address
; Institut fuer Anorganische Chemie
Universitaet Wuerzburg
Am Hubland
97074 Wuerzburg, Germany
;
_publ_contact_author_email     'H.Braunschweig@mail.uni-wuerzburg.de'
_publ_contact_author_fax     +49-931-8884623
_publ_contact_author_phone     +49-931-8885260
_publ_section_title
;
Dicyclohexyl(2',4',6'-triisopropylbiphenyl-2-yl)phosphine--dichlorophenylborane
;
loop_
    _publ_author_name
    _publ_author_address
    'Braunschweig, Holger'
;     Institut f\"ur Anorganische Chemie
      Universit\"at W\"urzburg
      Am Hubland
      D-97074 W\"urzburg, Germany
;
    'Dewhurst, Rian D.'
;     Institut f\"ur Anorganische Chemie
      Universit\"at W\"urzburg
      Am Hubland
      D-97074 W\"urzburg, Germany
;
    'Radacki, Krzysztof'
;     Institut f\"ur Anorganische Chemie
      Universit\"at W\"urzburg
      Am Hubland
      D-97074 W\"urzburg, Germany
;
    'Wagner, Katharina'
;     Institut f\"ur Anorganische Chemie
      Universit\"at W\"urzburg
      Am Hubland
      D-97074 W\"urzburg, Germany
;
