# Supplementary material for: Dicyclohexyl(2′,4′,6′-triisopropylbiphenyl-2-yl)phosphine–dichlorophenylborane
Source: Acta Crystallogr Sect E Struct Rep Online. 2009 Oct 17;65(Pt 11):o2787. doi: 10.1107/S1600536809041865 (PMC2971049; doi:10.1107/S1600536809041865)
Supplement: Supplementary file 2 [file e-65-o2787-Isup2.hkl]

# 
# h,k,l, Fc-squared, Fo-squared, sigma(Fo-squared) and status flag 
# 
data_I
_shelx_title ' KR359 in Pbca' 
_shelx_refln_list_code          4 
_shelx_F_calc_maximum      431.70 
_exptl_crystal_F_000      2736.00 
_reflns_d_resolution_high  0.6996 
 
loop_ 
 _symmetry_equiv_pos_as_xyz 
 'x, y, z' 
 '-x+1/2, -y, z+1/2' 
 '-x, y+1/2, -z+1/2' 
 'x+1/2, -y+1/2, -z' 
 '-x, -y, -z' 
 'x-1/2, y, -z-1/2' 
 'x, -y-1/2, z-1/2' 
 '-x-1/2, y-1/2, z' 
 
_cell_length_a    16.9716 
_cell_length_b    15.5992 
_cell_length_c    26.5497 
_cell_angle_alpha  90.000 
_cell_angle_beta   90.000 
_cell_angle_gamma  90.000 
 
_shelx_F_squared_multiplier     1.000 
 
loop_ 
 _refln_index_h 
 _refln_index_k 
 _refln_index_l 
 _refln_F_squared_calc 
 _refln_F_squared_meas 
 _refln_F_squared_sigma 
 _refln_observed_status 
   2   0   0    47039.57    48951.41    603.60 o 
   4   0   0    10695.33    11294.65     98.78 o 
   6   0   0    25861.66    26092.30    229.98 o 
   8   0   0     7962.50     8140.04     81.67 o 
  10   0   0    23767.87    24287.08    238.94 o 
  12   0   0     1355.54     1253.62     28.03 o 
  14   0   0       56.85       36.99     14.00 o 
  16   0   0      171.38      169.42     24.67 o 
  18   0   0     2421.18     2233.54     66.86 o 
  20   0   0       11.19      -34.27     34.27 o 
  22   0   0     4302.16     4225.72    155.86 o 
  24   0   0      522.16      399.26    109.03 o 
   2   1   0      113.76      143.31      4.03 o 
   4   1   0    20496.42    20801.13    126.32 o 
   6   1   0      175.49      228.72      5.45 o 
   8   1   0    11423.58    12951.08     90.10 o 
  10   1   0      471.99      616.84     11.75 o 
  12   1   0    10426.03     9678.97     79.26 o 
  14   1   0      223.98      179.85     12.26 o 
  16   1   0       23.02       13.79     14.33 o 
  18   1   0      785.45      689.66     33.87 o 
  20   1   0     1629.87     1790.32     57.07 o 
  22   1   0       36.97        8.18     32.08 o 
  24   1   0      970.47     1179.03     75.67 o 
   0   2   0     6991.68     6598.18     77.75 o 
   2   2   0      792.67      746.52      7.58 o 
   4   2   0    85628.47    89685.80    639.39 o 
   6   2   0     1015.21     1241.16     11.97 o 
   8   2   0    22844.79    24491.21    165.14 o 
  10   2   0        3.89       11.26      6.10 o 
  12   2   0      621.14      682.25     14.39 o 
  14   2   0     1127.44     1176.84     22.12 o 
  16   2   0     7023.59     6931.25     85.82 o 
  18   2   0     7983.66     8014.43    131.39 o 
  20   2   0     1069.22     1030.03     48.67 o 
  22   2   0     1614.76     1641.50     67.48 o 
  24   2   0     1004.97      981.31     77.17 o 
   2   3   0     1661.92     1836.76     17.39 o 
   4   3   0    58129.57    59791.65    517.71 o 
   6   3   0    30139.25    31101.89    243.76 o 
   8   3   0      259.96      338.12      9.03 o 
  10   3   0       19.78       35.40      6.69 o 
  12   3   0      151.36      217.36      9.95 o 
  14   3   0      166.44      192.91     12.97 o 
  16   3   0     1905.74     2093.98     39.77 o 
  18   3   0       27.58        3.53     19.86 o 
  20   3   0     6393.95     6477.57    128.82 o 
  22   3   0      125.16       85.78     39.21 o 
  24   3   0       63.36       65.43     72.55 o 
   0   4   0   140527.52   143454.59   1268.65 o 
   2   4   0    14282.99    15027.07    105.07 o 
   4   4   0      704.57      790.43     10.01 o 
   6   4   0      691.66     1291.45     14.38 o 
   8   4   0     8270.18     7888.60     74.26 o 
  10   4   0      230.34      156.20      8.28 o 
  12   4   0     6814.22     6843.16     77.46 o 
  14   4   0      271.81      186.51     12.84 o 
  16   4   0     3143.50     2867.01     45.13 o 
  18   4   0     1749.12     1711.04     46.48 o 
  20   4   0       60.70       65.84     30.27 o 
  22   4   0      429.63      535.61     58.30 o 
   2   5   0    56210.11    58262.64    425.77 o 
   4   5   0    27732.60    29478.13    279.62 o 
   6   5   0     3522.06     3506.48     34.47 o 
   8   5   0      271.03      217.35      8.44 o 
  10   5   0      762.41      742.74     13.56 o 
  12   5   0    12113.69    11383.07     98.09 o 
  14   5   0     1164.31     1161.17     24.20 o 
  16   5   0     2713.39     2534.37     52.38 o 
  18   5   0        2.94      -11.97     21.19 o 
  20   5   0      125.54      130.91     33.98 o 
  22   5   0      584.90      668.81     63.75 o 
   0   6   0    15430.05    16323.89    147.23 o 
   2   6   0     6696.39     7059.88     60.25 o 
   4   6   0     3714.29     3530.48     33.75 o 
   6   6   0     3376.47     3718.42     32.39 o 
   8   6   0       56.13       95.74      8.03 o 
  10   6   0     3734.90     3600.71     36.30 o 
  12   6   0    12550.98    12543.00    137.59 o 
  14   6   0     2434.68     2154.34     36.75 o 
  16   6   0     2598.29     2605.07     53.40 o 
  18   6   0     2510.40     2449.71     62.54 o 
  20   6   0     1859.70     1966.79     80.83 o 
  22   6   0        1.63      -28.52     44.08 o 
   2   7   0     5340.08     6463.11     50.78 o 
   4   7   0      510.90      687.98     12.21 o 
   6   7   0       41.48       70.76      7.64 o 
   8   7   0    20793.09    21674.03    214.37 o 
  10   7   0      588.25      616.52     13.84 o 
  12   7   0     1717.35     1872.45     27.97 o 
  14   7   0     6348.74     6561.78    110.22 o 
  16   7   0     1287.49     1211.54     36.77 o 
  18   7   0     2122.17     2387.94     65.54 o 
  20   7   0      275.09      262.78     43.43 o 
  22   7   0      359.35      378.25     76.77 o 
   0   8   0      343.93      477.73     15.02 o 
   2   8   0       66.39       66.96      7.41 o 
   4   8   0     1284.01     1390.06     17.62 o 
   6   8   0      100.32      106.31      8.30 o 
   8   8   0     4459.55     4308.29     47.54 o 
  10   8   0        0.02       53.95      9.97 o 
  12   8   0     2831.63     3165.59     41.65 o 
  14   8   0      769.48      721.22     27.04 o 
  16   8   0      638.07      648.61     33.08 o 
  18   8   0       12.35       56.31     25.44 o 
  20   8   0      133.32      170.87     41.38 o 
  22   8   0     2197.94     2180.97    262.05 o 
   2   9   0      983.19     1159.11     16.91 o 
   4   9   0     1035.90     1124.75     16.88 o 
   6   9   0     1708.94     1835.83     26.94 o 
   8   9   0       80.37       42.75      8.95 o 
  10   9   0    15933.38    16017.10    224.55 o 
  12   9   0     3032.22     3318.16     63.63 o 
  14   9   0    11631.42    11720.42    275.31 o 
  16   9   0      286.79      320.23     28.50 o 
  18   9   0     2544.26     2722.54     90.62 o 
  20   9   0        2.20       93.55     54.83 o 
  22   9   0     1165.41     1593.69    142.75 o 
   0  10   0       86.70       55.37     10.42 o 
   2  10   0     3140.47     3130.13     38.20 o 
   4  10   0     2425.47     2565.57     35.79 o 
   6  10   0     1000.36     1108.59     23.70 o 
   8  10   0      193.82      245.28     15.13 o 
  10  10   0     2644.46     2716.98     41.93 o 
  12  10   0     2655.67     2580.55     54.40 o 
  14  10   0      964.62      953.64     41.25 o 
  16  10   0      664.03      716.51     45.19 o 
  18  10   0      558.72      555.81     50.20 o 
  20  10   0       82.64      125.43     57.78 o 
   2  11   0      292.68      247.81     11.07 o 
   4  11   0        3.18      118.29     11.17 o 
   6  11   0     1900.23     1765.53     31.14 o 
   8  11   0     7197.10     7232.02    114.54 o 
  10  11   0      269.97      266.75     18.13 o 
  12  11   0      415.71      357.22     21.18 o 
  14  11   0      124.94       61.32     21.79 o 
  16  11   0       35.74       37.46     28.40 o 
  18  11   0      350.67      429.87     59.40 o 
  20  11   0      768.83      581.71     91.29 o 
   0  12   0     3254.69     3415.49     57.30 o 
   2  12   0     2241.75     2129.15     28.09 o 
   4  12   0      208.16      170.38     12.46 o 
   6  12   0     8762.91     8808.29    129.45 o 
   8  12   0      302.62      370.92     19.24 o 
  10  12   0     2271.91     2281.11     68.94 o 
  12  12   0     5170.12     5182.11    114.79 o 
  14  12   0      233.70      203.31     26.50 o 
  16  12   0     1293.52     1346.29     73.91 o 
  18  12   0      331.70      281.25     65.55 o 
  20  12   0      387.88      570.70    100.03 o 
   2  13   0     1765.71     1858.46     28.42 o 
   4  13   0     1504.39     1695.91     29.17 o 
   6  13   0     9802.66     9485.01    114.40 o 
   8  13   0       71.32      105.99     18.04 o 
  10  13   0     2192.76     2256.93     58.80 o 
  12  13   0     1192.52     1283.16     47.06 o 
  14  13   0     2454.38     2714.90     81.05 o 
  16  13   0     1777.11     1480.50     78.97 o 
  18  13   0      805.65     1019.62     92.82 o 
   0  14   0     1688.96     1973.40     54.59 o 
   2  14   0     1903.44     1884.02     36.66 o 
   4  14   0      325.53      410.16     20.16 o 
   6  14   0      770.46      806.50     27.60 o 
   8  14   0        6.21       -1.47     18.57 o 
  10  14   0     1233.49     1252.42     54.13 o 
  12  14   0     6668.19     6769.44    255.32 o 
  14  14   0       72.07      101.80     35.59 o 
  16  14   0      606.33      614.08     82.80 o 
  18  14   0     1848.47     2087.09    211.68 o 
   2  15   0     6320.46     6065.70     95.07 o 
   4  15   0      180.71      232.72     22.26 o 
   6  15   0      280.09      355.98     26.69 o 
   8  15   0     1886.23     1789.10     72.67 o 
  10  15   0        7.65       22.54     21.71 o 
  12  15   0     6171.72     6138.04    259.72 o 
  14  15   0     5789.44     5709.03    303.61 o 
  16  15   0      465.39      438.55     83.00 o 
   0  16   0     4322.41     4453.70    179.51 o 
   2  16   0     1593.67     1557.40     52.03 o 
   4  16   0     1923.89     1853.65     52.51 o 
   6  16   0     3764.21     3727.16     99.27 o 
   8  16   0     2156.58     2220.88     87.89 o 
  10  16   0      116.84      200.34     34.80 o 
  12  16   0      103.76       67.37     38.24 o 
  14  16   0     6435.33     6300.05    231.20 o 
  16  16   0      946.91      793.78    199.80 o 
   2  17   0      509.96      560.15     35.20 o 
   4  17   0     7572.71     7664.42    142.74 o 
   6  17   0     3470.98     3443.78    112.71 o 
   8  17   0        1.52      -41.11     41.11 o 
  10  17   0     2613.18     2734.09    121.22 o 
  12  17   0      386.90      288.06     62.07 o 
  14  17   0      136.74       -0.02     73.82 o 
   0  18   0        0.90       27.08     53.69 o 
   2  18   0      709.42      739.63     52.66 o 
   4  18   0     6994.45     7031.83    221.85 o 
   6  18   0      661.24      652.64     51.82 o 
   8  18   0      855.25      812.71     71.80 o 
  10  18   0      641.02      686.46     52.34 o 
  12  18   0      197.83      190.35     64.30 o 
  14  18   0      274.22      260.52    118.80 o 
   2  19   0     2797.95     2913.13     97.45 o 
   4  19   0        0.02       37.21     44.62 o 
   6  19   0       74.23      173.00     41.55 o 
   8  19   0      359.48      275.29     52.89 o 
  10  19   0      288.84      177.34     50.88 o 
  12  19   0     1636.97     1398.54    137.44 o 
   0  20   0     4380.49     4437.77    218.27 o 
   2  20   0     1378.00     1178.00     82.57 o 
   4  20   0      103.57       40.78     55.55 o 
   6  20   0     1101.92     1129.97    142.11 o 
   8  20   0      400.01      278.08     71.00 o 
  10  20   0      303.55      300.23     73.31 o 
   2  21   0     4696.81     5029.20    245.11 o 
   4  21   0     6205.84     6630.23    602.64 o 
   6  21   0       91.48      -82.08    108.00 o 
   8  21   0        0.25       49.68    120.96 o 
   1   1   1     1897.11     1887.03     15.74 o 
   2   1   1    20311.49    20885.48    113.22 o 
   3   1   1     2545.93     2321.26     11.27 o 
   4   1   1    15978.90    16300.88     69.79 o 
   5   1   1    12668.28    12802.82     55.15 o 
   6   1   1     2167.11     2095.80     11.82 o 
   7   1   1     1191.02     1234.38      9.26 o 
   8   1   1    13434.08    14543.33     70.23 o 
   9   1   1     1085.29     1285.57     11.20 o 
  10   1   1      223.57      247.24      6.10 o 
  11   1   1      931.68      878.16     10.32 o 
  12   1   1     2031.66     1966.94     17.10 o 
  13   1   1     3276.97     3213.13     25.62 o 
  14   1   1      499.24      500.99     10.97 o 
  15   1   1       16.49        8.32      8.56 o 
  16   1   1     1754.94     1732.24     24.69 o 
  17   1   1      203.64      214.78     13.93 o 
  18   1   1       15.88      -12.43     12.43 o 
  19   1   1      417.16      444.78     21.88 o 
  20   1   1     2133.66     2048.62     44.46 o 
  21   1   1      298.43      260.43     25.56 o 
  22   1   1      108.20      139.29     24.85 o 
  23   1   1        6.78        4.20     27.19 o 
  24   1   1     2469.60     2518.44     72.69 o 
   0   2   1      460.49      388.81      5.36 o 
   1   2   1     9798.40    10259.77     50.42 o 
   2   2   1     4288.16     4274.31     23.99 o 
   3   2   1     1656.77     1631.74      9.44 o 
   4   2   1     6159.42     6266.83     30.98 o 
   5   2   1     2164.40     2122.38     13.72 o 
   6   2   1     1267.40     1199.30      8.54 o 
   7   2   1     7691.42     8316.64     40.62 o 
   8   2   1     1584.37     1774.32     13.49 o 
   9   2   1     2851.98     3072.97     19.14 o 
  10   2   1     4753.87     5042.31     28.54 o 
  11   2   1       45.90       57.32      5.26 o 
  12   2   1     7795.91     7722.53     44.85 o 
  13   2   1     1629.68     1564.67     16.28 o 
  14   2   1     2044.17     1994.70     19.57 o 
  15   2   1     2447.99     2433.33     27.30 o 
  16   2   1      888.23      982.85     21.25 o 
  17   2   1       46.39        6.34     12.13 o 
  18   2   1     1107.83     1153.89     25.43 o 
  19   2   1       80.26       76.64     16.17 o 
  20   2   1       36.14       32.07     18.67 o 
  21   2   1        2.38       -5.94     19.54 o 
  22   2   1      266.07      283.41     28.10 o 
  23   2   1      335.44      428.92     37.31 o 
  24   2   1       11.50       34.47     35.29 o 
   1   3   1     3531.71     3225.39     16.84 o 
   2   3   1    24122.84    24954.11    149.13 o 
   3   3   1    21172.78    21899.29    135.09 o 
   4   3   1      308.33      324.60      5.71 o 
   5   3   1     6687.70     6876.57     42.90 o 
   6   3   1     3690.73     3982.42     21.51 o 
   7   3   1       99.95       99.33      4.73 o 
   8   3   1      116.89      205.40      5.71 o 
   9   3   1      156.72      227.72      5.86 o 
  10   3   1      985.46     1181.05     11.18 o 
  11   3   1     7679.58     7870.78     45.18 o 
  12   3   1     5010.11     5180.16     33.40 o 
  13   3   1     1738.29     1714.72     17.53 o 
  14   3   1     1652.47     1769.16     19.80 o 
  15   3   1      317.85      303.98     11.69 o 
  16   3   1     3544.48     3402.27     38.15 o 
  17   3   1      327.16      421.99     17.15 o 
  18   3   1      317.09      292.37     17.35 o 
  19   3   1      254.57      264.30     19.53 o 
  20   3   1      517.78      576.44     28.42 o 
  21   3   1       96.72      115.20     23.52 o 
  22   3   1        3.59       14.33     27.52 o 
  23   3   1      424.49      420.23     40.97 o 
  24   3   1       36.68       -8.96     43.15 o 
   0   4   1    77407.80    81918.01    514.40 o 
   1   4   1    18571.06    19736.12     92.15 o 
   2   4   1    29820.08    31833.05    154.61 o 
   3   4   1    12540.25    12829.61     74.89 o 
   4   4   1     4864.72     4642.11     35.77 o 
   5   4   1     2665.91     2480.40     15.57 o 
   6   4   1     8480.05     9242.19     55.42 o 
   7   4   1      771.13      790.91      8.62 o 
   8   4   1     2660.05     2468.93     19.03 o 
   9   4   1       18.16       34.22      4.65 o 
  10   4   1        0.21       -0.91      4.57 o 
  11   4   1        9.61       -4.98      4.98 o 
  12   4   1      826.73      917.20     12.00 o 
  13   4   1     2250.76     2306.03     20.29 o 
  14   4   1      224.18      242.46      9.90 o 
  15   4   1     1609.02     1629.29     21.67 o 
  16   4   1      206.74      180.43     13.09 o 
  17   4   1      648.00      613.05     20.18 o 
  18   4   1      495.85      592.20     23.00 o 
  19   4   1     5414.21     5241.21     71.17 o 
  20   4   1     1503.41     1570.89     47.35 o 
  21   4   1      266.91      237.21     26.68 o 
  22   4   1     2359.62     2308.81     77.26 o 
  23   4   1      119.31      137.67     40.28 o 
   1   5   1    12678.69    12896.09     60.95 o 
   2   5   1    23753.66    25237.90    119.91 o 
   3   5   1      394.93      481.61      5.82 o 
   4   5   1      352.44      276.82      6.09 o 
   5   5   1     7923.67     8042.29     51.24 o 
   6   5   1     2287.45     2212.94     17.62 o 
   7   5   1    15128.11    16152.17    123.27 o 
   8   5   1     2492.82     2560.04     21.49 o 
   9   5   1      861.51      882.35      9.82 o 
  10   5   1     2209.15     2268.91     20.44 o 
  11   5   1     2550.40     2392.33     20.03 o 
  12   5   1       85.42      119.75      7.56 o 
  13   5   1      928.88     1023.93     14.31 o 
  14   5   1       89.93       46.37      8.49 o 
  15   5   1      112.41      103.04     11.00 o 
  16   5   1      942.95      922.81     21.62 o 
  17   5   1     1146.41     1198.15     28.12 o 
  18   5   1      310.06      250.20     19.41 o 
  19   5   1      519.65      540.99     29.38 o 
  20   5   1     2039.10     1880.31     47.45 o 
  21   5   1       46.97       63.86     23.82 o 
  22   5   1       60.24       28.03     29.78 o 
  23   5   1       61.51       52.26     36.27 o 
   0   6   1    36898.69    38447.54    241.32 o 
   1   6   1    16269.50    17304.13     83.37 o 
   2   6   1      389.06      358.25      5.70 o 
   3   6   1     1055.94      825.52      8.28 o 
   4   6   1     6029.84     6184.08     46.71 o 
   5   6   1      379.58      429.68      7.36 o 
   6   6   1    26930.97    28538.05    217.42 o 
   7   6   1     1114.44     1272.14     13.00 o 
   8   6   1     7973.62     8112.84     55.32 o 
   9   6   1      938.64      873.15     10.44 o 
  10   6   1        2.66       19.61      5.40 o 
  11   6   1     5516.96     5487.01     43.87 o 
  12   6   1        0.22       58.64      7.83 o 
  13   6   1      167.03      172.38      9.55 o 
  14   6   1       27.25       60.94     10.09 o 
  15   6   1      529.20      496.72     16.23 o 
  16   6   1       85.38       91.02     13.53 o 
  17   6   1      334.11      316.12     23.42 o 
  18   6   1        1.38      -17.76     17.76 o 
  19   6   1       75.05       74.69     20.13 o 
  20   6   1       67.91       93.13     24.01 o 
  21   6   1       20.41       31.70     24.26 o 
  22   6   1        9.30       55.42     32.81 o 
  23   6   1      220.53      216.39     45.71 o 
   1   7   1     9976.07    10576.35     54.29 o 
   2   7   1     7647.20     7378.85     39.64 o 
   3   7   1     2266.34     2651.36     19.39 o 
   4   7   1      665.48      894.78      9.92 o 
   5   7   1       19.80       42.86      5.21 o 
   6   7   1     2353.30     2714.89     21.71 o 
   7   7   1     1373.46     1439.01     12.75 o 
   8   7   1      266.13      348.05      8.95 o 
   9   7   1       39.10       41.33      5.72 o 
  10   7   1     1452.88     1484.23     14.97 o 
  11   7   1     3872.28     3802.74     37.27 o 
  12   7   1     8042.88     7752.13     68.03 o 
  13   7   1      175.44      191.29     10.58 o 
  14   7   1      507.83      663.40     16.63 o 
  15   7   1      368.07      312.68     16.08 o 
  16   7   1      208.67      128.78     15.60 o 
  17   7   1      641.80      622.81     23.51 o 
  18   7   1      707.72      702.44     26.75 o 
  19   7   1      373.48      366.12     27.86 o 
  20   7   1       99.53      147.16     26.71 o 
  21   7   1      313.37      306.97     43.53 o 
  22   7   1      203.88      284.37     44.89 o 
  23   7   1      404.92      509.93     87.92 o 
   0   8   1    22246.17    23944.38    164.99 o 
   1   8   1       10.69       -4.78      4.78 o 
   2   8   1       61.40       58.27      5.24 o 
   3   8   1     9828.51    10378.45     63.21 o 
   4   8   1     2371.92     2264.38     17.08 o 
   5   8   1       62.84       59.15      5.37 o 
   6   8   1     3301.09     3201.00     30.44 o 
   7   8   1      660.63      676.03      9.60 o 
   8   8   1     2109.81     2108.24     22.32 o 
   9   8   1       28.36       29.32      6.07 o 
  10   8   1     8561.41     8280.14     73.55 o 
  11   8   1      253.03      240.01      9.36 o 
  12   8   1    11438.06    11278.25    117.78 o 
  13   8   1     3233.32     3218.97     44.18 o 
  14   8   1     2660.72     2784.33     53.94 o 
  15   8   1     4438.01     4578.68     64.51 o 
  16   8   1     5256.62     5323.58     92.93 o 
  17   8   1      663.96      658.74     24.84 o 
  18   8   1     2252.34     2313.95     46.46 o 
  19   8   1     1648.93     1639.86     66.79 o 
  20   8   1        0.21        0.79     25.67 o 
  21   8   1      398.63      354.19     50.24 o 
  22   8   1       30.73       58.78     47.82 o 
   1   9   1      811.95      951.53     10.38 o 
   2   9   1      564.10      781.06      9.82 o 
   3   9   1       35.24       19.34      5.03 o 
   4   9   1    10487.44    10779.58     65.77 o 
   5   9   1     2207.89     2244.88     20.22 o 
   6   9   1      559.15      591.44      9.39 o 
   7   9   1     3447.10     3441.03     34.75 o 
   8   9   1       10.57        5.93      6.16 o 
   9   9   1      896.60     1032.70     17.51 o 
  10   9   1     1247.80     1179.30     15.85 o 
  11   9   1      188.97      219.36     10.72 o 
  12   9   1     1471.59     1592.79     26.22 o 
  13   9   1      945.34      913.90     19.38 o 
  14   9   1      356.04      471.58     19.13 o 
  15   9   1     1321.78     1378.73     32.12 o 
  16   9   1       37.93       45.97     16.02 o 
  17   9   1      114.11      110.77     19.46 o 
  18   9   1     1159.40     1134.36     43.24 o 
  19   9   1      162.44      181.51     27.63 o 
  20   9   1     1023.09      899.23     60.11 o 
  21   9   1      292.49      273.72     46.45 o 
  22   9   1      377.47      418.30     66.63 o 
   0  10   1     1934.50     2083.37     24.27 o 
   1  10   1       73.11       37.83      5.36 o 
   2  10   1       43.52       14.65      5.31 o 
   3  10   1     7749.60     7453.76     54.18 o 
   4  10   1      159.42      163.03      6.80 o 
   5  10   1      930.29     1017.43     12.67 o 
   6  10   1     2110.81     2090.52     21.63 o 
   7  10   1      192.02      201.87      8.12 o 
   8  10   1    18628.53    18359.72    179.51 o 
   9  10   1      771.08      834.91     13.55 o 
  10  10   1    10176.27    10011.13    102.03 o 
  11  10   1      945.59      983.80     19.91 o 
  12  10   1     3783.74     3874.01     63.27 o 
  13  10   1       19.12       54.50     12.26 o 
  14  10   1      567.69      547.69     19.17 o 
  15  10   1       20.66       28.85     16.19 o 
  16  10   1        0.80       -1.41     17.11 o 
  17  10   1       25.10       -5.36     20.37 o 
  18  10   1      458.62      319.95     30.48 o 
  19  10   1      161.73      141.46     30.26 o 
  20  10   1      286.25      354.08     49.06 o 
  21  10   1      168.57      224.15     60.53 o 
   1  11   1     2003.91     2061.69     18.86 o 
   2  11   1      105.37       54.00      6.35 o 
   3  11   1     1594.91     1643.59     16.71 o 
   4  11   1    14132.39    14281.71    103.21 o 
   5  11   1        2.70        6.22      6.61 o 
   6  11   1     1464.80     1501.04     17.40 o 
   7  11   1     4989.39     4878.36     48.03 o 
   8  11   1     2120.76     2184.26     26.96 o 
   9  11   1       26.53       24.20      8.91 o 
  10  11   1     3105.35     3211.08     52.06 o 
  11  11   1      419.22      458.26     14.80 o 
  12  11   1      488.74      504.62     16.57 o 
  13  11   1      906.60      954.28     23.90 o 
  14  11   1     1533.57     1520.75     45.17 o 
  15  11   1      192.39      224.41     20.04 o 
  16  11   1      432.99      448.40     28.30 o 
  17  11   1      814.54      870.14     42.54 o 
  18  11   1      291.90      290.27     34.04 o 
  19  11   1      133.02      111.49     39.64 o 
  20  11   1      653.06      645.38     72.38 o 
  21  11   1      246.47      164.34     56.91 o 
   0  12   1      262.96      318.56     13.53 o 
   1  12   1      154.07      191.10      8.20 o 
   2  12   1       22.43       15.91      6.71 o 
   3  12   1      126.20       74.68      7.48 o 
   4  12   1      179.50      192.79      9.06 o 
   5  12   1     2721.88     2904.50     26.37 o 
   6  12   1     1632.86     1755.00     20.66 o 
   7  12   1     1666.67     1656.31     23.45 o 
   8  12   1       25.80       30.11      9.74 o 
   9  12   1        0.46       -3.78     10.09 o 
  10  12   1       62.78      102.16     12.35 o 
  11  12   1      435.84      453.48     16.75 o 
  12  12   1     1418.89     1574.41     35.47 o 
  13  12   1      603.95      614.06     25.39 o 
  14  12   1      376.29      337.11     21.30 o 
  15  12   1     1019.83     1105.29     36.46 o 
  16  12   1      902.83      907.55     37.12 o 
  17  12   1      123.42       55.73     28.79 o 
  18  12   1      191.70      300.84     46.20 o 
  19  12   1       47.08        0.41     45.08 o 
  20  12   1       27.31        2.25     46.82 o 
   1  13   1     1509.15     1367.49     17.52 o 
   2  13   1       50.48       20.02      7.99 o 
   3  13   1        4.53       -7.54      7.54 o 
   4  13   1      759.99      730.17     14.23 o 
   5  13   1       60.78       37.76      9.74 o 
   6  13   1     1879.54     1886.03     25.60 o 
   7  13   1     1861.51     1887.34     31.24 o 
   8  13   1      765.67      770.67     19.16 o 
   9  13   1      164.15      186.64     13.92 o 
  10  13   1     3362.03     3374.03     53.03 o 
  11  13   1       78.69       97.13     13.81 o 
  12  13   1     2434.81     2592.41     55.98 o 
  13  13   1        0.11        9.62     15.69 o 
  14  13   1     4028.41     4187.80    123.99 o 
  15  13   1     2831.66     2820.38     92.90 o 
  16  13   1      579.81      569.63     39.70 o 
  17  13   1      409.09      483.99     44.60 o 
  18  13   1      893.07      914.01     90.53 o 
  19  13   1      330.42      358.56     99.77 o 
   0  14   1     7029.48     7285.19    101.26 o 
   1  14   1        0.12      -10.30     10.30 o 
   2  14   1      744.10      714.03     17.30 o 
   3  14   1     1390.06     1421.88     21.60 o 
   4  14   1     1483.75     1506.55     23.16 o 
   5  14   1      628.71      663.34     17.38 o 
   6  14   1     1096.28     1134.37     26.34 o 
   7  14   1      299.08      318.20     15.93 o 
   8  14   1      935.60      973.86     27.23 o 
   9  14   1       12.08       17.78     13.46 o 
  10  14   1      296.73      348.84     17.88 o 
  11  14   1      130.23      130.22     16.75 o 
  12  14   1      107.12      202.33     20.32 o 
  13  14   1      837.84     1030.15     36.00 o 
  14  14   1      258.58      232.15     27.70 o 
  15  14   1      161.48      164.85     29.13 o 
  16  14   1     1542.78     1601.24     62.81 o 
  17  14   1      226.16      226.34     45.61 o 
  18  14   1      827.10      951.39     82.17 o 
   1  15   1     3165.07     3177.76     44.99 o 
   2  15   1     1250.30     1472.45     28.51 o 
   3  15   1       35.63       39.64     13.42 o 
   4  15   1     2459.57     2398.70     36.70 o 
   5  15   1     2118.47     1956.45     34.63 o 
   6  15   1       24.51       22.86     14.62 o 
   7  15   1      633.11      583.89     23.04 o 
   8  15   1        0.70       14.03     15.55 o 
   9  15   1       51.09       53.79     16.21 o 
  10  15   1     1140.03     1182.77     33.40 o 
  11  15   1     4351.88     4504.50    109.49 o 
  12  15   1      238.33      313.05     32.55 o 
  13  15   1      118.91      100.87     24.96 o 
  14  15   1       45.42      137.51     28.13 o 
  15  15   1       59.45       47.81     32.96 o 
  16  15   1       14.20       30.13     38.86 o 
  17  15   1      581.61      713.72     75.93 o 
   0  16   1     2568.68     2569.68     67.58 o 
   1  16   1       34.77        8.85     15.54 o 
   2  16   1       17.69       25.55     15.49 o 
   3  16   1      982.86     1025.93     26.54 o 
   4  16   1      206.09      188.02     17.17 o 
   5  16   1      176.78      182.62     17.20 o 
   6  16   1        4.11       36.45     15.60 o 
   7  16   1        3.84      -14.22     15.60 o 
   8  16   1      402.82      441.66     22.62 o 
   9  16   1      341.49      379.95     24.97 o 
  10  16   1     2848.74     2857.41    101.74 o 
  11  16   1      350.54      294.64     29.47 o 
  12  16   1      158.87      203.78     28.81 o 
  13  16   1      264.78      281.99     32.45 o 
  14  16   1      197.08      269.76     38.28 o 
  15  16   1      351.78      301.92     48.10 o 
  16  16   1       77.66       88.28     52.22 o 
   1  17   1      975.14      874.05     28.76 o 
   2  17   1     3769.18     3720.77     57.35 o 
   3  17   1       12.24       -2.06     17.30 o 
   4  17   1      130.28      183.34     18.77 o 
   5  17   1     1424.68     1446.48     33.44 o 
   6  17   1      437.45      521.37     26.59 o 
   7  17   1       65.23       56.45     22.22 o 
   8  17   1        0.02      -21.49     21.49 o 
   9  17   1       88.96       83.31     24.54 o 
  10  17   1     1661.29     1670.85     51.59 o 
  11  17   1      174.72      211.59     29.14 o 
  12  17   1       45.28       66.63     29.18 o 
  13  17   1      180.49      126.87     37.98 o 
  14  17   1      333.80      311.75     49.71 o 
  15  17   1      143.60      169.18     56.19 o 
   0  18   1      313.83      311.58     72.45 o 
   1  18   1      883.41      868.85     38.97 o 
   2  18   1       11.14       10.96     23.63 o 
   3  18   1       81.60       82.81     25.62 o 
   4  18   1       17.25       86.05     23.79 o 
   5  18   1      307.45      337.94     29.07 o 
   6  18   1      890.74      836.44     41.33 o 
   7  18   1       34.28       24.96     25.20 o 
   8  18   1        4.55      -18.75     24.27 o 
   9  18   1        7.56      -24.48     24.48 o 
  10  18   1      285.51      258.44     30.15 o 
  11  18   1      471.98      609.57     52.23 o 
  12  18   1      737.55      902.63     60.07 o 
  13  18   1     1213.35     1137.14     77.52 o 
  14  18   1       33.52       -2.86     51.43 o 
   1  19   1      446.30      419.87     33.43 o 
   2  19   1      902.67      980.65     50.36 o 
   3  19   1      192.56      177.01     37.66 o 
   4  19   1       21.88      -28.26     28.26 o 
   5  19   1      347.56      379.27     36.68 o 
   6  19   1     3108.83     3071.54     75.11 o 
   7  19   1        2.06      -25.30     25.30 o 
   8  19   1       73.60       53.43     30.10 o 
   9  19   1      208.36      162.12     37.45 o 
  10  19   1      474.64      439.30     39.99 o 
  11  19   1       52.47       63.09     40.28 o 
  12  19   1      114.38      106.06     55.06 o 
   0  20   1     2282.58     2402.61    110.96 o 
   1  20   1      706.30      581.95     46.91 o 
   2  20   1      650.29      656.36     47.87 o 
   3  20   1      340.14      353.73     42.15 o 
   4  20   1      183.76      134.15     43.76 o 
   5  20   1      313.33      225.76     52.07 o 
   6  20   1      236.84      240.66     48.55 o 
   7  20   1      815.04      832.58     55.30 o 
   8  20   1       19.68      -13.05     37.93 o 
   9  20   1      240.86      264.38     55.33 o 
  10  20   1       77.47       43.72     44.73 o 
   1  21   1      510.22      480.03     69.68 o 
   2  21   1     1118.92     1092.66     86.06 o 
   3  21   1      197.76      195.78     60.57 o 
   4  21   1        2.16       74.39     54.02 o 
   5  21   1        4.98       -5.42     53.55 o 
   6  21   1      409.93      380.71    104.75 o 
   7  21   1        8.83       24.84     77.90 o 
   8  21   1       42.21      143.26     68.33 o 
   0  22   1     1139.73     1630.81    203.04 o 
   1  22   1      144.86      -34.56    114.48 o 
   2  22   1       27.72      -71.28    103.68 o 
   3  22   1      877.26      881.28    172.80 o 
   0   0   2    26344.01    26123.78    641.31 o 
   1   0   2      138.50      132.61      2.55 o 
   2   0   2    10880.07    11165.68     77.26 o 
   3   0   2     7381.91     7070.07     44.63 o 
   4   0   2     8174.07     8412.90     51.32 o 
   5   0   2       23.47       26.48      3.25 o 
   6   0   2    10184.72    10820.49     67.88 o 
   7   0   2     1955.75     2315.63     19.25 o 
   8   0   2      154.25      166.79      7.45 o 
   9   0   2     2391.79     1967.68     19.72 o 
  10   0   2     5835.72     5988.90     45.67 o 
  11   0   2     2806.67     2612.06     25.57 o 
  12   0   2     2547.05     2363.13     26.46 o 
  13   0   2      354.29      317.36     12.34 o 
  14   0   2      276.71      243.19     12.89 o 
  15   0   2      111.86      118.61     15.19 o 
  16   0   2    11127.14    10640.07    117.82 o 
  17   0   2      867.56      832.15     27.12 o 
  18   0   2      248.86      221.55     22.28 o 
  19   0   2      871.76      922.00     35.18 o 
  20   0   2       46.80       14.74     25.49 o 
  21   0   2      890.98      933.43     60.49 o 
  22   0   2      107.41       53.46     35.75 o 
  23   0   2     1018.86      854.75     74.54 o 
  24   0   2       94.31      150.42     47.87 o 
   1   1   2   133247.47   133659.44   1262.43 o 
   2   1   2      428.98      476.17      3.64 o 
   3   1   2     1569.63     1565.81      8.40 o 
   4   1   2      668.11      772.19      5.48 o 
   5   1   2      973.55      913.90      6.28 o 
   6   1   2      171.34      193.19      3.65 o 
   7   1   2     9920.17    10092.26     46.26 o 
   8   1   2     3765.77     4060.97     22.56 o 
   9   1   2     1222.18     1196.77     10.40 o 
  10   1   2     2081.47     2286.15     15.90 o 
  11   1   2     1206.06     1267.01     12.21 o 
  12   1   2       11.65       27.40      5.71 o 
  13   1   2     3281.63     3229.58     25.74 o 
  14   1   2       19.61       15.85      7.09 o 
  15   1   2      239.44      213.51     10.62 o 
  16   1   2      650.43      654.36     16.54 o 
  17   1   2     1263.53     1301.99     23.69 o 
  18   1   2      100.99       63.72     13.97 o 
  19   1   2     1656.37     1705.56     33.60 o 
  20   1   2       24.68       57.69     20.07 o 
  21   1   2      482.41      442.68     26.80 o 
  22   1   2       13.81       -5.35     21.30 o 
  23   1   2      115.38       81.63     29.25 o 
  24   1   2      592.79      762.42     50.18 o 
   0   2   2      649.90      674.21      6.20 o 
   1   2   2     8537.65     8233.12     39.89 o 
   2   2   2    32564.45    32134.25    177.09 o 
   3   2   2     8989.66     9078.13     43.47 o 
   4   2   2    28880.35    29849.79    138.20 o 
   5   2   2     1760.48     1892.54     11.29 o 
   6   2   2       93.12       72.40      3.38 o 
   7   2   2    33206.16    34712.21    156.00 o 
   8   2   2      518.71      727.02      8.09 o 
   9   2   2     1110.58     1309.63     11.26 o 
  10   2   2       37.86       23.99      4.55 o 
  11   2   2      607.23      585.09      8.70 o 
  12   2   2     1842.05     1903.72     16.70 o 
  13   2   2     1005.55     1043.61     13.50 o 
  14   2   2        3.31        4.69      7.11 o 
  15   2   2      109.75       57.84      9.47 o 
  16   2   2       43.23       28.63     11.08 o 
  17   2   2       41.80       -3.23     11.68 o 
  18   2   2      485.79      521.82     24.39 o 
  19   2   2     4298.82     4238.98     66.67 o 
  20   2   2     1756.74     1698.07     39.90 o 
  21   2   2     2165.38     2282.71     52.05 o 
  22   2   2      395.92      404.46     30.98 o 
  23   2   2      410.30      463.15     40.30 o 
  24   2   2       64.28      153.10     38.35 o 
   1   3   2       15.30       56.51      2.54 o 
   2   3   2     1482.88     1402.60      8.70 o 
   3   3   2     8862.85     9011.02     52.40 o 
   4   3   2    22124.88    23328.97    137.30 o 
   5   3   2    12380.19    13037.42     65.02 o 
   6   3   2    11148.77    11217.71     54.65 o 
   7   3   2      469.34      356.25      6.15 o 
   8   3   2        2.96       35.74      4.62 o 
   9   3   2     5776.88     5791.25     33.43 o 
  10   3   2     1114.09     1247.97     11.82 o 
  11   3   2     3076.32     3278.98     25.63 o 
  12   3   2      172.78      207.11      7.47 o 
  13   3   2      601.32      581.63     11.01 o 
  14   3   2     3777.47     3597.91     30.27 o 
  15   3   2        0.76       -8.59      8.59 o 
  16   3   2     4222.86     4184.17     43.64 o 
  17   3   2     6345.71     6291.39     69.10 o 
  18   3   2        0.73      -10.46     13.10 o 
  19   3   2     3230.44     3192.38     50.76 o 
  20   3   2      356.93      349.50     24.38 o 
  21   3   2      425.16      394.52     30.02 o 
  22   3   2      135.78      112.52     28.70 o 
  23   3   2     1554.96     1695.56     67.42 o 
  24   3   2      632.12      804.71     95.54 o 
   0   4   2    51101.26    50728.55    316.33 o 
   1   4   2      392.00      412.60      4.69 o 
   2   4   2    35095.71    37278.48    177.32 o 
   3   4   2    21111.60    21682.99    120.58 o 
   4   4   2     2979.22     2929.44     19.67 o 
   5   4   2    27975.66    28957.57    179.33 o 
   6   4   2     7795.80     8605.26     55.92 o 
   7   4   2        8.25        4.53      4.68 o 
   8   4   2      204.56      146.98      5.52 o 
   9   4   2     5410.39     5375.88     39.11 o 
  10   4   2     1471.79     1619.64     14.85 o 
  11   4   2      114.15      145.71      6.43 o 
  12   4   2      352.59      342.35      8.60 o 
  13   4   2        0.05        7.87      6.80 o 
  14   4   2      144.85      178.57      9.56 o 
  15   4   2      223.53      215.29     11.59 o 
  16   4   2      220.71      207.62     13.50 o 
  17   4   2     1189.63     1193.48     31.22 o 
  18   4   2     1260.00     1289.07     28.80 o 
  19   4   2      193.18      148.05     19.66 o 
  20   4   2      142.47      192.39     23.70 o 
  21   4   2       78.05       91.90     24.45 o 
  22   4   2     1170.48     1175.02     53.67 o 
  23   4   2      157.29      112.54     35.43 o 
   1   5   2    33818.86    35398.36    160.39 o 
   2   5   2       64.95       88.18      3.81 o 
   3   5   2     2439.60     2580.03     19.74 o 
   4   5   2      354.54      360.56      5.78 o 
   5   5   2     5183.91     4914.75     35.94 o 
   6   5   2     1849.99     2055.04     16.49 o 
   7   5   2      882.95      727.12      8.70 o 
   8   5   2      772.85      752.82      8.90 o 
   9   5   2       19.21       18.99      4.82 o 
  10   5   2      124.38      137.20      6.14 o 
  11   5   2     2191.95     2180.37     20.04 o 
  12   5   2      829.85      775.08     12.21 o 
  13   5   2     2351.97     2156.44     21.17 o 
  14   5   2     2416.02     2243.07     28.71 o 
  15   5   2     1058.57     1033.71     19.40 o 
  16   5   2      351.55      384.40     16.14 o 
  17   5   2     3497.99     3456.91     55.21 o 
  18   5   2       77.91       94.99     17.22 o 
  19   5   2     1446.82     1457.83     39.66 o 
  20   5   2        3.84       22.33     21.13 o 
  21   5   2       78.99       44.72     24.33 o 
  22   5   2       30.22       51.75     32.13 o 
  23   5   2      274.97      285.51     40.51 o 
   0   6   2    20082.22    19451.33    130.35 o 
   1   6   2     8741.90     9108.50     44.78 o 
   2   6   2       41.22       28.52      3.96 o 
   3   6   2     3985.33     4556.94     26.53 o 
   4   6   2     2445.74     2373.05     17.81 o 
   5   6   2        0.13       12.96      5.06 o 
   6   6   2       65.98       82.10      5.78 o 
   7   6   2      194.76      222.22      6.19 o 
   8   6   2     4162.82     4346.47     30.40 o 
   9   6   2     5952.45     6266.64     44.30 o 
  10   6   2     5715.08     5519.11     44.37 o 
  11   6   2     2877.50     2930.02     24.80 o 
  12   6   2     6350.05     6374.92     57.86 o 
  13   6   2     1177.80     1163.33     16.91 o 
  14   6   2      105.60       69.50      9.85 o 
  15   6   2       11.70        4.99     10.88 o 
  16   6   2     1135.65     1124.14     23.91 o 
  17   6   2      960.42     1105.08     28.36 o 
  18   6   2      339.61      284.89     20.46 o 
  19   6   2     2642.57     2684.87     55.33 o 
  20   6   2        5.21      -20.78     20.78 o 
  21   6   2     1526.38     1541.68     54.87 o 
  22   6   2     1238.78     1305.81     62.88 o 
  23   6   2      613.46      575.54     57.87 o 
   1   7   2     2096.16     2169.48     14.62 o 
   2   7   2      348.22      331.67      6.34 o 
   3   7   2      613.48      706.40      8.73 o 
   4   7   2     4535.26     4969.86     34.56 o 
   5   7   2     5232.06     5365.42     39.59 o 
   6   7   2     5213.21     5750.27     46.72 o 
   7   7   2     8360.30     8293.96     64.54 o 
   8   7   2      181.02      208.03      6.90 o 
   9   7   2     1263.70     1115.24     15.05 o 
  10   7   2        6.95        5.05      6.00 o 
  11   7   2     1437.27     1459.42     18.26 o 
  12   7   2      649.62      618.60     12.56 o 
  13   7   2     1294.89     1381.01     23.43 o 
  14   7   2       67.78       61.32     11.42 o 
  15   7   2     1392.51     1405.19     25.79 o 
  16   7   2       48.64       14.49     13.56 o 
  17   7   2      301.01      301.06     19.56 o 
  18   7   2      156.49      133.17     19.33 o 
  19   7   2     1250.78     1385.33     44.38 o 
  20   7   2        2.79       21.26     23.17 o 
  21   7   2     1070.20     1209.23     86.54 o 
  22   7   2      127.60      150.57     38.38 o 
   0   8   2      199.49      433.24     16.34 o 
   1   8   2     2447.00     2838.37     18.72 o 
   2   8   2     6536.45     7350.36     41.42 o 
   3   8   2       22.07       63.92      5.55 o 
   4   8   2      396.15      344.21      7.11 o 
   5   8   2     4058.85     4032.02     29.06 o 
   6   8   2     1709.12     1850.16     17.48 o 
   7   8   2     5530.68     5851.30     53.33 o 
   8   8   2     3237.19     3420.79     34.31 o 
   9   8   2      690.70      764.02     11.22 o 
  10   8   2      124.58      166.90      8.01 o 
  11   8   2      812.28      795.45     14.92 o 
  12   8   2     3498.66     3656.50     41.32 o 
  13   8   2      735.49      781.74     17.25 o 
  14   8   2      419.61      440.89     16.71 o 
  15   8   2      995.34     1127.82     25.32 o 
  16   8   2      126.58      172.98     17.35 o 
  17   8   2      260.67      282.28     19.51 o 
  18   8   2      211.62      299.25     23.80 o 
  19   8   2      114.12      107.70     25.20 o 
  20   8   2     1138.59     1169.48     48.71 o 
  21   8   2        0.43        7.13     32.92 o 
  22   8   2       57.75      111.27     43.11 o 
   1   9   2     3863.59     4060.60     25.41 o 
   2   9   2    14742.35    15356.42     81.82 o 
   3   9   2      132.49      100.61      5.79 o 
   4   9   2     1740.13     2130.63     18.46 o 
   5   9   2     3068.32     3206.17     31.97 o 
   6   9   2       10.68        4.32      5.57 o 
   7   9   2     1640.50     1890.65     17.44 o 
   8   9   2        0.07       11.87      6.27 o 
   9   9   2       95.74       85.02      7.61 o 
  10   9   2      610.35      505.01     11.16 o 
  11   9   2     8080.21     8022.53     85.84 o 
  12   9   2       56.45       81.00     10.08 o 
  13   9   2      862.08      866.15     19.86 o 
  14   9   2       71.33       61.45     13.66 o 
  15   9   2     2070.65     2160.50     48.75 o 
  16   9   2     1563.77     1613.30     39.77 o 
  17   9   2     1344.14     1403.95     36.08 o 
  18   9   2       67.08       97.31     23.18 o 
  19   9   2      185.20      157.39     29.37 o 
  20   9   2      721.52      694.35     78.93 o 
  21   9   2      285.70      225.04     45.20 o 
  22   9   2       40.92        5.05     49.37 o 
   0  10   2     5106.72     5388.27     50.10 o 
   1  10   2        9.95       -5.01      5.01 o 
   2  10   2      262.41      276.37      7.24 o 
   3  10   2     1107.09     1229.95     13.15 o 
   4  10   2      994.91      995.54     12.32 o 
   5  10   2     3360.28     3286.42     33.30 o 
   6  10   2       23.29       58.91      6.95 o 
   7  10   2     2677.44     2725.59     27.56 o 
   8  10   2       17.18       74.92      7.94 o 
   9  10   2     4181.98     4348.43     50.48 o 
  10  10   2      645.42      680.76     14.86 o 
  11  10   2       14.40        9.40      9.26 o 
  12  10   2      644.52      631.18     16.47 o 
  13  10   2     5719.10     5884.40    107.30 o 
  14  10   2     1033.35     1000.52     24.08 o 
  15  10   2      900.17      934.30     26.27 o 
  16  10   2        5.94      -17.16     17.16 o 
  17  10   2       47.60       43.83     19.85 o 
  18  10   2       47.07       80.81     25.73 o 
  19  10   2        5.15        3.91     26.03 o 
  20  10   2        5.79      -34.73     34.73 o 
  21  10   2      381.39      332.46     56.38 o 
   1  11   2     1023.69      862.64     11.80 o 
   2  11   2      227.91      193.70      7.40 o 
   3  11   2     1026.42     1050.78     13.05 o 
   4  11   2     2539.04     2859.18     23.54 o 
   5  11   2     1596.29     1449.02     16.04 o 
   6  11   2     1846.27     2046.65     20.59 o 
   7  11   2     4000.61     3999.62     49.53 o 
   8  11   2     1124.45     1123.64     18.56 o 
   9  11   2      108.90      105.70     10.21 o 
  10  11   2      287.97      324.84     13.69 o 
  11  11   2     1992.62     2065.46     28.36 o 
  12  11   2      404.31      410.67     16.57 o 
  13  11   2      274.09      308.89     17.25 o 
  14  11   2       53.92       42.46     14.57 o 
  15  11   2      592.25      642.16     26.03 o 
  16  11   2       43.68       -4.38     19.51 o 
  17  11   2      171.18      222.71     28.10 o 
  18  11   2        1.96      -16.64     24.89 o 
  19  11   2       24.77      -14.81     35.42 o 
  20  11   2      194.39      339.02     54.65 o 
  21  11   2      374.52      248.77    103.51 o 
   0  12   2     4346.97     4375.65     47.80 o 
   1  12   2     2741.91     2834.99     24.49 o 
   2  12   2      143.74       94.10      7.24 o 
   3  12   2      336.11      276.81      9.09 o 
   4  12   2     6279.73     6413.29     51.48 o 
   5  12   2    20903.58    20625.32    167.88 o 
   6  12   2      961.82     1007.52     15.93 o 
   7  12   2      522.37      642.70     14.35 o 
   8  12   2     1171.42     1208.53     22.04 o 
   9  12   2     1391.79     1502.81     28.31 o 
  10  12   2     1771.34     1821.22     33.29 o 
  11  12   2     1179.77     1299.32     27.47 o 
  12  12   2       16.95       12.16     13.14 o 
  13  12   2       75.64       73.77     15.46 o 
  14  12   2      548.08      562.56     24.27 o 
  15  12   2      191.10      190.39     23.44 o 
  16  12   2      223.19      176.68     26.28 o 
  17  12   2       94.33       57.57     26.65 o 
  18  12   2      748.93      870.60     85.83 o 
  19  12   2       59.52        3.20     42.50 o 
  20  12   2       60.72       32.55     52.70 o 
   1  13   2      155.34      168.19      9.20 o 
   2  13   2       29.81       17.56      7.95 o 
   3  13   2       47.17       45.43      8.61 o 
   4  13   2     2022.54     2037.57     23.66 o 
   5  13   2       65.03       57.39      9.58 o 
   6  13   2     1438.97     1608.91     25.70 o 
   7  13   2        0.14        4.31     10.92 o 
   8  13   2      317.59      297.39     14.88 o 
   9  13   2      144.71      173.07     13.83 o 
  10  13   2     2414.16     2543.37     47.96 o 
  11  13   2        0.32       20.35     13.51 o 
  12  13   2      269.96      292.59     18.48 o 
  13  13   2      176.78      223.02     19.95 o 
  14  13   2      552.56      609.78     29.07 o 
  15  13   2        7.76       53.62     23.36 o 
  16  13   2        0.15      -13.17     24.55 o 
  17  13   2      890.03      841.01     55.82 o 
  18  13   2       17.28       45.83     39.17 o 
  19  13   2      620.43      750.03     94.47 o 
   0  14   2     3389.50     3551.23     56.31 o 
   1  14   2        2.43      -10.99     10.99 o 
   2  14   2      451.77      481.30     15.69 o 
   3  14   2     1411.52     1492.69     22.25 o 
   4  14   2     2370.35     2390.87     29.76 o 
   5  14   2       26.74        4.12     11.54 o 
   6  14   2      869.95      871.46     21.33 o 
   7  14   2     1994.91     2015.67     35.80 o 
   8  14   2        9.99       -5.41     12.72 o 
   9  14   2     3106.27     3219.01     57.09 o 
  10  14   2     1000.11      990.75     24.41 o 
  11  14   2      938.43      947.70     27.13 o 
  12  14   2      514.61      508.65     24.06 o 
  13  14   2     6091.94     6564.68    185.87 o 
  14  14   2      174.64      239.99     29.75 o 
  15  14   2     2315.29     2222.85     85.02 o 
  16  14   2       76.20      137.53     35.86 o 
  17  14   2       98.16      124.36     41.91 o 
  18  14   2       25.28       35.98     45.58 o 
   1  15   2     3043.03     3005.21     43.67 o 
   2  15   2     5429.67     5452.54     61.18 o 
   3  15   2       10.03        6.61     13.25 o 
   4  15   2      199.57      229.71     15.66 o 
   5  15   2       24.77       10.62     13.42 o 
   6  15   2      247.96      250.50     17.36 o 
   7  15   2     1699.67     1654.22     44.11 o 
   8  15   2       71.08       71.17     16.28 o 
   9  15   2       10.96      -11.45     15.34 o 
  10  15   2     1600.62     1598.39     42.15 o 
  11  15   2      663.60      667.62     28.70 o 
  12  15   2      210.83      239.06     27.81 o 
  13  15   2      429.36      456.00     32.78 o 
  14  15   2       57.22       58.65     27.27 o 
  15  15   2     1961.11     1938.06     86.19 o 
  16  15   2      985.71     1108.92    128.80 o 
  17  15   2     2160.17     2330.20    219.20 o 
   0  16   2        0.09       32.19     22.68 o 
   1  16   2     1375.84     1322.61     30.92 o 
   2  16   2      690.94      686.85     24.69 o 
   3  16   2    10157.33     9700.41    109.34 o 
   4  16   2      250.64      199.67     17.53 o 
   5  16   2     2026.63     2084.42     38.52 o 
   6  16   2       38.80       15.92     15.60 o 
   7  16   2      116.11      103.52     17.48 o 
   8  16   2       27.83       10.87     17.23 o 
   9  16   2     2494.78     2540.87     75.76 o 
  10  16   2     1121.35     1053.47     36.03 o 
  11  16   2      601.55      654.65     38.30 o 
  12  16   2      799.23      811.87     41.33 o 
  13  16   2      225.85      187.32     30.90 o 
  14  16   2       18.77       50.25     34.54 o 
  15  16   2       12.26       26.17     38.98 o 
  16  16   2     1140.99     1130.25     87.29 o 
   1  17   2      787.12      886.48     32.65 o 
   2  17   2       64.45       81.32     17.71 o 
   3  17   2     1308.05     1486.81     36.66 o 
   4  17   2      531.99      625.24     23.86 o 
   5  17   2      739.09      812.12     26.44 o 
   6  17   2     1891.90     1917.61     44.40 o 
   7  17   2     2659.30     2650.14     62.95 o 
   8  17   2       23.70       67.02     23.03 o 
   9  17   2      810.17      768.25     37.81 o 
  10  17   2        4.35       53.18     24.30 o 
  11  17   2     1478.18     1438.32     49.17 o 
  12  17   2      147.54      102.03     31.84 o 
  13  17   2      540.60      533.51     47.58 o 
  14  17   2      216.17      195.79     50.20 o 
  15  17   2      928.50      959.10     94.71 o 
   0  18   2      105.13      109.27     36.53 o 
   1  18   2      187.93      144.50     30.72 o 
   2  18   2      675.92      710.81     41.59 o 
   3  18   2        2.31        5.22     23.64 o 
   4  18   2      654.82      755.29     36.55 o 
   5  18   2      761.76      847.02     38.36 o 
   6  18   2       46.22       74.72     25.07 o 
   7  18   2     1727.63     1767.95     58.59 o 
   8  18   2     1278.56     1213.44     45.59 o 
   9  18   2        1.16       -5.30     25.06 o 
  10  18   2      369.90      418.96     34.48 o 
  11  18   2       17.82      -25.14     31.18 o 
  12  18   2      354.72      422.11     48.39 o 
  13  18   2     1509.21     1553.14     80.69 o 
  14  18   2       52.00      -46.40     67.34 o 
   1  19   2       40.35       54.49     26.17 o 
   2  19   2      172.53      182.86     35.64 o 
   3  19   2     3000.69     3154.85     82.63 o 
   4  19   2      326.38      332.22     36.79 o 
   5  19   2       24.16       40.10     27.20 o 
   6  19   2       87.72      156.76     29.15 o 
   7  19   2      283.39      249.25     32.92 o 
   8  19   2       37.17       15.80     29.63 o 
   9  19   2      406.14      282.84     37.97 o 
  10  19   2      160.78      221.86     38.73 o 
  11  19   2      167.22      229.38     46.14 o 
  12  19   2      152.71      202.63     54.89 o 
   0  20   2     1625.35     1493.24     89.36 o 
   1  20   2       98.79       63.18     34.89 o 
   2  20   2      578.25      596.48     46.41 o 
   3  20   2      993.47      958.89     54.16 o 
   4  20   2      145.25       24.78     39.87 o 
   5  20   2       47.55       73.58     45.50 o 
   6  20   2       45.95       47.41     42.40 o 
   7  20   2       71.92       51.48     40.03 o 
   8  20   2      200.88      192.47     41.16 o 
   9  20   2      320.42      381.05     54.46 o 
  10  20   2      368.20      349.52     66.88 o 
   1  21   2      694.08      652.38     73.12 o 
   2  21   2     1089.75     1145.61     87.46 o 
   3  21   2      243.36      269.88     62.53 o 
   4  21   2        3.34      -50.24     50.24 o 
   5  21   2     2217.07     2126.30    112.99 o 
   6  21   2       85.56       38.51     64.86 o 
   7  21   2       63.51       48.62     80.91 o 
   8  21   2      154.26      475.20    140.40 o 
   0  22   2       69.08       30.24    112.32 o 
   1  22   2        2.10      -71.03     87.48 o 
   2  22   2        5.27       28.08    116.64 o 
   3  22   2      951.63     1276.57    194.40 o 
   1   1   3     8246.11     8514.68     45.61 o 
   2   1   3    18960.83    19097.55     89.59 o 
   3   1   3     5746.80     5802.69     26.41 o 
   4   1   3      840.13      819.01      5.79 o 
   5   1   3      247.10      212.86      3.46 o 
   6   1   3     2436.60     2539.91     13.93 o 
   7   1   3     1594.11     1689.56     11.44 o 
   8   1   3    10096.49     9859.44     48.47 o 
   9   1   3        8.28       15.51      4.26 o 
  10   1   3     1137.32      950.23      9.47 o 
  11   1   3     3149.13     3404.15     22.32 o 
  12   1   3     4119.75     4020.19     26.40 o 
  13   1   3      565.02      590.22     10.36 o 
  14   1   3     3595.72     3514.70     28.15 o 
  15   1   3     1360.21     1302.03     19.76 o 
  16   1   3      200.79      149.55     11.95 o 
  17   1   3      414.00      365.96     15.10 o 
  18   1   3      120.39      108.23     15.45 o 
  19   1   3     1393.54     1377.91     30.94 o 
  20   1   3       38.97       27.15     18.81 o 
  21   1   3      242.54      192.32     23.51 o 
  22   1   3        3.89        3.02     22.07 o 
  23   1   3      265.45      261.23     33.81 o 
  24   1   3      451.74      447.89     49.23 o 
   0   2   3     6831.63     6814.83     47.64 o 
   1   2   3      474.55      469.64      4.44 o 
   2   2   3    41276.95    41370.16    196.98 o 
   3   2   3    55130.93    57298.97    278.99 o 
   4   2   3    19466.48    20773.75    108.12 o 
   5   2   3      939.22     1051.17      7.49 o 
   6   2   3    19335.60    20073.92     92.58 o 
   7   2   3      465.91      443.03      6.09 o 
   8   2   3     7445.84     7463.46     38.30 o 
   9   2   3     1127.14     1281.65     11.01 o 
  10   2   3        3.95        5.89      4.42 o 
  11   2   3      329.68      327.88      7.16 o 
  12   2   3     2882.53     3055.41     22.27 o 
  13   2   3     4488.86     4352.65     31.70 o 
  14   2   3       63.12       53.74      7.91 o 
  15   2   3      417.23      412.44     12.70 o 
  16   2   3      415.19      410.92     15.30 o 
  17   2   3       91.00      106.21     13.36 o 
  18   2   3       52.12      109.43     15.11 o 
  19   2   3      336.56      346.61     20.69 o 
  20   2   3     1203.01     1197.54     35.62 o 
  21   2   3       38.58       62.42     21.11 o 
  22   2   3       50.07       62.16     24.22 o 
  23   2   3     1492.18     1422.63     67.61 o 
  24   2   3      100.17      128.93     40.76 o 
   1   3   3    21415.15    22007.74    104.18 o 
   2   3   3     6595.30     6693.39     36.27 o 
   3   3   3     6744.69     6911.64     45.80 o 
   4   3   3     6344.40     6739.82     41.77 o 
   5   3   3     3929.42     3969.53     22.85 o 
   6   3   3     9690.57    10331.15     53.43 o 
   7   3   3       17.94       16.16      4.41 o 
   8   3   3     1379.40     1196.74     10.84 o 
   9   3   3       25.56       58.63      4.70 o 
  10   3   3     4790.42     4953.39     32.64 o 
  11   3   3     5244.71     5338.88     33.91 o 
  12   3   3       12.05       13.27      6.10 o 
  13   3   3      706.67      782.35     13.17 o 
  14   3   3      203.62      250.53     10.34 o 
  15   3   3     1012.28     1105.37     18.91 o 
  16   3   3     1041.92      986.87     19.69 o 
  17   3   3      907.21      967.56     21.78 o 
  18   3   3      464.92      454.43     19.67 o 
  19   3   3      337.31      397.18     22.15 o 
  20   3   3     1162.25     1148.60     42.35 o 
  21   3   3        4.69        0.37     21.35 o 
  22   3   3      102.43      110.58     28.57 o 
  23   3   3      989.40     1067.86     55.92 o 
   0   4   3    80001.17    82556.27    530.39 o 
   1   4   3     2170.78     2345.11     15.14 o 
   2   4   3      989.42     1197.57      8.52 o 
   3   4   3     2778.73     2821.12     17.49 o 
   4   4   3      238.13      289.11      4.60 o 
   5   4   3    39088.12    41724.61    271.55 o 
   6   4   3      163.77       68.24      4.70 o 
   7   4   3    10852.85    11109.74     67.00 o 
   8   4   3     6501.68     6830.00     45.37 o 
   9   4   3      346.98      438.64      7.29 o 
  10   4   3    10003.90    10294.71     65.46 o 
  11   4   3      418.55      512.88      8.85 o 
  12   4   3     9750.29     9634.59     72.70 o 
  13   4   3      289.07      354.27      9.96 o 
  14   4   3     2031.85     2078.01     23.09 o 
  15   4   3      864.56      953.41     17.34 o 
  16   4   3     3057.34     3033.24     36.45 o 
  17   4   3     1121.80     1084.29     23.95 o 
  18   4   3       21.73       13.02     14.26 o 
  19   4   3      951.51      827.66     29.19 o 
  20   4   3      715.82      677.00     30.44 o 
  21   4   3     1328.46     1358.06     48.14 o 
  22   4   3        4.78       28.33     31.18 o 
  23   4   3        0.08       -6.67     32.23 o 
   1   5   3       10.78       48.98      2.99 o 
   2   5   3    21015.84    21358.19    101.69 o 
   3   5   3      869.42     1065.05      8.58 o 
   4   5   3        8.09       16.74      3.78 o 
   5   5   3     2311.97     2672.60     17.15 o 
   6   5   3      913.90      863.04      9.22 o 
   7   5   3    12070.56    12085.79     82.18 o 
   8   5   3      655.47      875.09      9.47 o 
   9   5   3     1064.38      989.89     11.51 o 
  10   5   3       36.70       30.06      5.43 o 
  11   5   3       49.72       58.62      6.26 o 
  12   5   3       29.89        6.88      6.60 o 
  13   5   3     1372.99     1288.52     17.29 o 
  14   5   3      890.17      794.31     15.87 o 
  15   5   3      200.05      179.24     12.04 o 
  16   5   3     1452.44     1479.57     26.32 o 
  17   5   3      502.12      503.06     20.55 o 
  18   5   3     2956.32     3050.91     57.63 o 
  19   5   3      521.74      510.49     25.70 o 
  20   5   3      334.41      367.35     27.88 o 
  21   5   3        1.77       12.15     24.20 o 
  22   5   3      253.98      201.39     38.32 o 
  23   5   3      231.41      258.19     43.30 o 
   0   6   3    10297.18    10288.91     70.82 o 
   1   6   3    10556.91    10608.93     51.37 o 
   2   6   3     2497.91     2467.70     15.74 o 
   3   6   3     1077.60     1124.80     10.09 o 
   4   6   3     2234.71     2665.04     20.74 o 
   5   6   3    10273.79     9915.18     63.39 o 
   6   6   3     9120.22     9068.00     72.89 o 
   7   6   3      287.66      279.48      6.46 o 
   8   6   3     2630.74     2424.29     22.09 o 
   9   6   3      350.83      361.86      7.51 o 
  10   6   3     1475.29     1639.60     15.56 o 
  11   6   3     2621.21     2496.01     21.31 o 
  12   6   3      807.87      752.51     12.41 o 
  13   6   3      288.13      365.47     11.29 o 
  14   6   3       70.72       72.73     10.32 o 
  15   6   3      416.15      433.01     15.83 o 
  16   6   3      243.22      301.98     16.76 o 
  17   6   3       30.28       32.20     14.65 o 
  18   6   3       28.57       39.93     16.81 o 
  19   6   3       71.80       72.78     20.64 o 
  20   6   3      234.86      209.43     26.02 o 
  21   6   3       95.98       71.21     29.66 o 
  22   6   3      210.88      214.90     39.68 o 
  23   6   3      609.92      582.51     58.65 o 
   1   7   3     2071.40     2104.53     14.64 o 
   2   7   3      841.25     1077.71     10.15 o 
   3   7   3       39.89       26.67      5.04 o 
   4   7   3    17912.64    19083.38    120.55 o 
   5   7   3      835.37      789.72     11.37 o 
   6   7   3    19303.39    20188.23    152.04 o 
   7   7   3       95.19      110.09      5.79 o 
   8   7   3      409.23      525.10      8.63 o 
   9   7   3     1411.11     1326.02     13.52 o 
  10   7   3      408.95      474.29      9.49 o 
  11   7   3     6415.13     6316.14     52.07 o 
  12   7   3       31.92       13.57      7.60 o 
  13   7   3     2442.02     2274.92     32.26 o 
  14   7   3      113.33      109.71     11.77 o 
  15   7   3     4665.52     4726.88     76.50 o 
  16   7   3     1213.96     1307.23     36.58 o 
  17   7   3     1244.29     1262.83     30.59 o 
  18   7   3      818.11      812.66     30.00 o 
  19   7   3      956.77     1005.61     37.67 o 
  20   7   3      214.86      267.03     28.97 o 
  21   7   3      588.68      639.71     47.95 o 
  22   7   3        1.61       35.99     34.49 o 
   0   8   3      351.05      546.71     11.02 o 
   1   8   3     3341.20     3401.80     21.15 o 
   2   8   3     1104.37     1172.53     10.95 o 
   3   8   3     1872.03     1568.39     14.07 o 
   4   8   3     4393.61     4511.22     34.96 o 
   5   8   3        9.91       15.65      5.09 o 
   6   8   3     2054.78     2255.44     22.72 o 
   7   8   3      861.80      938.58     11.48 o 
   8   8   3     1892.55     1978.38     19.07 o 
   9   8   3      474.84      493.65      9.83 o 
  10   8   3      945.46     1078.08     14.53 o 
  11   8   3     3143.72     3004.67     34.53 o 
  12   8   3      220.03      277.81     10.97 o 
  13   8   3     2803.01     2825.90     35.78 o 
  14   8   3      365.44      336.69     15.42 o 
  15   8   3     1937.64     2065.14     35.55 o 
  16   8   3      192.95      212.66     17.47 o 
  17   8   3     1103.19     1092.80     29.92 o 
  18   8   3     3948.26     4094.41     99.97 o 
  19   8   3      331.29      361.59     30.09 o 
  20   8   3       21.35      -25.22     25.22 o 
  21   8   3      124.04       75.98     34.39 o 
  22   8   3       79.81      156.11     45.43 o 
   1   9   3     1038.08      942.10     10.18 o 
   2   9   3     2330.12     2722.17     19.35 o 
   3   9   3     1014.85     1374.73     13.03 o 
   4   9   3      338.22      379.15      7.97 o 
   5   9   3     1339.61     1542.69     16.28 o 
   6   9   3     2087.63     2119.51     21.05 o 
   7   9   3     9742.78     9689.56     89.75 o 
   8   9   3     3019.54     3074.96     31.12 o 
   9   9   3     7285.63     7208.40     74.08 o 
  10   9   3        4.85       10.45      7.41 o 
  11   9   3     8301.37     8238.03     75.07 o 
  12   9   3     1432.85     1461.38     25.67 o 
  13   9   3      351.22      355.25     16.18 o 
  14   9   3      461.06      532.67     19.67 o 
  15   9   3      590.57      654.36     22.53 o 
  16   9   3      632.60      635.89     24.87 o 
  17   9   3     5650.03     5888.40    109.50 o 
  18   9   3      198.26      158.48     24.38 o 
  19   9   3     2266.08     2448.23    119.34 o 
  20   9   3     1844.41     2002.51     84.89 o 
  21   9   3      170.32      204.21     41.70 o 
  22   9   3      604.89      746.92     90.41 o 
   0  10   3    39030.02    40529.28    303.13 o 
   1  10   3      400.84      353.84      8.19 o 
   2  10   3     1914.22     2001.76     16.77 o 
   3  10   3      794.36      802.27     11.57 o 
   4  10   3     3300.28     3212.62     26.71 o 
   5  10   3    14323.69    14054.42    119.69 o 
   6  10   3     5728.18     5739.08     66.98 o 
   7  10   3      137.96      130.13      7.83 o 
   8  10   3     3194.70     3231.13     32.61 o 
   9  10   3     1195.84     1333.27     19.33 o 
  10  10   3      268.54      320.48     11.61 o 
  11  10   3      410.54      465.52     13.85 o 
  12  10   3      101.65       75.08     11.64 o 
  13  10   3       47.99       60.55     12.78 o 
  14  10   3      952.26      988.67     25.84 o 
  15  10   3      523.94      625.74     23.02 o 
  16  10   3        2.07      -16.23     17.43 o 
  17  10   3      258.94      280.69     25.17 o 
  18  10   3     1690.62     1699.66     63.64 o 
  19  10   3       28.80       31.85     26.60 o 
  20  10   3      112.11      115.96     41.88 o 
  21  10   3      444.59      479.47     61.45 o 
   1  11   3      354.28      408.43      9.36 o 
   2  11   3     6249.51     6248.78     41.20 o 
   3  11   3     5605.16     5347.07     40.12 o 
   4  11   3    12712.57    13123.42     88.96 o 
   5  11   3      222.89      247.32      8.55 o 
   6  11   3     3143.49     3251.20     33.75 o 
   7  11   3     5663.17     5588.76     58.53 o 
   8  11   3      460.56      446.89     11.43 o 
   9  11   3     1495.69     1537.95     22.95 o 
  10  11   3     1748.90     1798.56     29.26 o 
  11  11   3      515.22      514.42     17.00 o 
  12  11   3     1590.43     1564.62     27.31 o 
  13  11   3      494.70      549.43     19.96 o 
  14  11   3      223.66      273.01     21.74 o 
  15  11   3      165.76      179.92     20.32 o 
  16  11   3      734.18      719.34     33.34 o 
  17  11   3      230.34      159.93     25.93 o 
  18  11   3       65.39       25.23     26.74 o 
  19  11   3      560.78      511.30     61.82 o 
  20  11   3     2151.75     2053.61    148.55 o 
  21  11   3        0.78      110.16    123.12 o 
   0  12   3     1353.01     1502.19     24.56 o 
   1  12   3      110.86      117.58      8.11 o 
   2  12   3      327.44      256.12      8.95 o 
   3  12   3     1410.04     1526.15     16.66 o 
   4  12   3     2041.56     2215.67     21.15 o 
   5  12   3     1256.48     1421.52     17.80 o 
   6  12   3     2039.54     2118.85     27.05 o 
   7  12   3      840.41      871.76     15.81 o 
   8  12   3      652.97      675.03     15.66 o 
   9  12   3      594.92      661.00     17.66 o 
  10  12   3     1079.43     1155.64     23.36 o 
  11  12   3      636.12      631.71     19.26 o 
  12  12   3      322.61      380.57     18.09 o 
  13  12   3     1792.98     1893.38     50.78 o 
  14  12   3       72.06       75.83     17.43 o 
  15  12   3     1713.29     1858.49     60.90 o 
  16  12   3     1555.52     1666.96     66.67 o 
  17  12   3      184.52      141.46     28.44 o 
  18  12   3      182.04      137.52     41.42 o 
  19  12   3        6.33      -12.49     38.68 o 
  20  12   3       81.34      174.48     63.43 o 
   1  13   3      306.37      366.68     11.59 o 
   2  13   3      976.38      923.57     14.86 o 
   3  13   3      777.66      825.87     14.48 o 
   4  13   3     1708.62     1707.61     20.91 o 
   5  13   3        6.15       -3.79      8.93 o 
   6  13   3     7898.84     8011.01     96.72 o 
   7  13   3      350.35      344.38     15.97 o 
   8  13   3      624.44      691.65     21.82 o 
   9  13   3      903.31      963.08     21.44 o 
  10  13   3       40.93       30.67     12.71 o 
  11  13   3     2750.55     2840.86     75.18 o 
  12  13   3       32.81       44.71     14.65 o 
  13  13   3      250.03      263.88     20.06 o 
  14  13   3      220.77      239.23     24.25 o 
  15  13   3     1893.17     1963.86     97.18 o 
  16  13   3     1616.63     1416.04     62.12 o 
  17  13   3       44.33       66.22     35.97 o 
  18  13   3      428.74      483.72     62.15 o 
  19  13   3       25.15       57.28     51.92 o 
   0  14   3        6.86       51.05     16.08 o 
   1  14   3      738.52      868.76     19.58 o 
   2  14   3      785.67      770.93     17.97 o 
   3  14   3      594.40      576.27     17.60 o 
   4  14   3      174.36      175.16     12.90 o 
   5  14   3      926.51      944.58     25.45 o 
   6  14   3      727.52      732.97     20.96 o 
   7  14   3        9.92       11.54     12.85 o 
   8  14   3       94.56       81.17     14.03 o 
   9  14   3     4587.48     4576.64     67.56 o 
  10  14   3        8.45       -0.42     14.13 o 
  11  14   3     1061.13     1097.73     37.46 o 
  12  14   3     1521.52     1543.28     45.98 o 
  13  14   3     2316.61     2463.78     74.32 o 
  14  14   3      782.29      859.45     48.86 o 
  15  14   3      655.81      659.94     39.78 o 
  16  14   3       30.03       48.84     31.54 o 
  17  14   3      574.77      600.66     56.04 o 
  18  14   3      370.20      518.91     68.59 o 
   1  15   3     1364.33     1459.35     29.95 o 
   2  15   3     1431.56     1595.39     29.79 o 
   3  15   3      262.31      165.23     15.15 o 
   4  15   3     3368.88     3312.28     41.96 o 
   5  15   3      437.65      470.54     19.64 o 
   6  15   3      380.12      425.70     19.07 o 
   7  15   3     1200.12     1256.80     35.90 o 
   8  15   3      186.95      150.79     17.49 o 
   9  15   3       52.23       14.59     16.10 o 
  10  15   3      145.99      186.41     20.26 o 
  11  15   3      252.56      207.99     23.53 o 
  12  15   3       90.47       81.09     22.12 o 
  13  15   3       93.32       82.57     26.41 o 
  14  15   3       85.07       85.29     28.30 o 
  15  15   3       59.83       95.99     35.09 o 
  16  15   3      215.01      250.94     56.34 o 
  17  15   3       95.74      108.34     53.97 o 
   0  16   3     6558.07     6479.08    139.44 o 
   1  16   3     1914.01     1766.38     36.62 o 
   2  16   3      809.56      812.16     26.97 o 
   3  16   3      525.10      579.68     24.26 o 
   4  16   3       79.61       70.42     15.23 o 
   5  16   3     2234.85     2197.78     37.33 o 
   6  16   3      160.66      197.55     18.13 o 
   7  16   3     1600.56     1686.47     41.95 o 
   8  16   3       55.53       25.17     17.45 o 
   9  16   3     1830.56     2000.85     65.63 o 
  10  16   3       33.93       24.02     20.87 o 
  11  16   3       55.60       45.50     21.82 o 
  12  16   3        1.14      -11.23     24.20 o 
  13  16   3        0.60        5.81     26.70 o 
  14  16   3       12.98      -31.55     31.55 o 
  15  16   3      384.79      290.66     52.68 o 
  16  16   3      166.01      126.23     54.55 o 
   1  17   3       56.06       62.82     17.36 o 
   2  17   3       24.78       26.26     16.80 o 
   3  17   3      928.14      953.25     28.05 o 
   4  17   3     1556.44     1575.27     34.74 o 
   5  17   3     1743.55     1554.83     47.51 o 
   6  17   3     2123.91     1977.35     70.37 o 
   7  17   3      129.21      115.44     22.03 o 
   8  17   3     2825.19     2875.56     96.41 o 
   9  17   3      161.19      223.54     26.53 o 
  10  17   3      496.21      499.56     32.00 o 
  11  17   3       64.81       51.15     25.41 o 
  12  17   3      151.98      129.40     32.85 o 
  13  17   3      682.19      855.11     59.21 o 
  14  17   3       29.08       29.33     44.93 o 
  15  17   3      295.12      346.80     97.52 o 
   0  18   3       92.78        9.13     32.78 o 
   1  18   3      179.60      187.39     26.39 o 
   2  18   3       25.48       49.45     24.39 o 
   3  18   3      734.75      799.23     39.92 o 
   4  18   3      575.46      568.76     37.58 o 
   5  18   3     2197.15     2224.61     57.20 o 
   6  18   3      294.64      288.31     28.75 o 
   7  18   3       21.59       34.37     24.98 o 
   8  18   3       16.47      -17.95     23.23 o 
   9  18   3      648.50      633.44     35.77 o 
  10  18   3      830.52      786.89     40.65 o 
  11  18   3       73.67       43.89     34.67 o 
  12  18   3     1025.22      996.51     61.62 o 
  13  18   3       37.23       62.23     47.30 o 
  14  18   3        6.57       22.70     74.79 o 
   1  19   3      605.18      574.99     39.16 o 
   2  19   3       64.87       46.52     28.79 o 
   3  19   3       84.23      122.41     29.92 o 
   4  19   3     1349.68     1311.91     61.97 o 
   5  19   3       38.12       34.88     27.60 o 
   6  19   3      348.00      401.36     33.72 o 
   7  19   3      197.04      180.31     30.53 o 
   8  19   3      435.74      400.52     37.85 o 
   9  19   3     1013.94     1055.78     47.93 o 
  10  19   3     1292.13     1275.84     57.13 o 
  11  19   3       49.76       49.31     43.41 o 
  12  19   3      802.64      807.75     95.40 o 
   0  20   3        1.18        9.15     58.46 o 
   1  20   3       89.89       63.54     33.95 o 
   2  20   3      159.90       83.25     34.71 o 
   3  20   3       97.34       59.28     33.73 o 
   4  20   3      602.78      692.03     81.30 o 
   5  20   3        1.27      -41.92     41.92 o 
   6  20   3      872.94      983.52     74.41 o 
   7  20   3      964.24      949.16     66.13 o 
   8  20   3       40.06       72.63     47.62 o 
   9  20   3      538.69      452.45     62.56 o 
  10  20   3     1493.27     1571.26    102.51 o 
   1  21   3      247.83      237.07     59.96 o 
   2  21   3        2.84      -18.35     51.41 o 
   3  21   3      543.01      587.42     71.87 o 
   4  21   3        2.67       57.61     54.87 o 
   5  21   3       13.86       59.38     65.04 o 
   6  21   3      378.62      447.16     80.04 o 
   7  21   3        3.96      -79.03     79.03 o 
   0  22   3      414.01      410.40    144.72 o 
   1  22   3      197.56       93.41    104.76 o 
   2  22   3      650.33      505.60    106.88 o 
   3  22   3     1416.19     1369.45    200.88 o 
   0   0   4    71182.07    68782.35    780.81 o 
   1   0   4     6290.33     5904.89     40.48 o 
   2   0   4    13111.90    12641.72     81.21 o 
   3   0   4     2890.27     3014.14     20.45 o 
   4   0   4      436.48      389.93      5.29 o 
   5   0   4    29437.23    30891.52    195.75 o 
   6   0   4     2622.60     2199.38     17.71 o 
   7   0   4      683.37      882.84     11.11 o 
   8   0   4    35219.75    35762.97    236.29 o 
   9   0   4     5772.95     5591.77     42.48 o 
  10   0   4     5509.02     6235.18     47.80 o 
  11   0   4     1234.74     1013.12     15.66 o 
  12   0   4    11196.77    10546.44     82.43 o 
  13   0   4    22586.34    22167.59    177.34 o 
  14   0   4      175.07      186.83     12.86 o 
  15   0   4     2566.54     2456.74     38.95 o 
  16   0   4        0.79      -14.06     14.06 o 
  17   0   4        4.70      -16.71     16.71 o 
  18   0   4      470.73      525.52     27.75 o 
  19   0   4      324.65      280.80     26.64 o 
  20   0   4      162.40       59.05     27.67 o 
  21   0   4      156.82      180.22     33.33 o 
  22   0   4      430.12      495.96     52.08 o 
  23   0   4     1879.43     1861.31     86.08 o 
  24   0   4     1366.06     1414.25    113.87 o 
   1   1   4     5895.42     5934.09     30.46 o 
   2   1   4        0.30        4.36      2.04 o 
   3   1   4      210.26      173.95      2.78 o 
   4   1   4    31245.74    31218.46    133.58 o 
   5   1   4       65.89       64.91      2.70 o 
   6   1   4     1324.01     1397.19      9.34 o 
   7   1   4     3205.39     3635.64     19.89 o 
   8   1   4      200.51      359.77      6.25 o 
   9   1   4     5097.22     5097.36     27.71 o 
  10   1   4     2706.97     2718.90     17.83 o 
  11   1   4      672.67      654.46      9.03 o 
  12   1   4     6262.76     6406.75     38.51 o 
  13   1   4       57.96       28.91      6.77 o 
  14   1   4       51.78       41.20      7.48 o 
  15   1   4     2127.97     2032.87     24.16 o 
  16   1   4       62.21       65.18     11.06 o 
  17   1   4     1464.80     1492.13     25.66 o 
  18   1   4        1.45      -13.91     13.91 o 
  19   1   4      346.18      381.49     20.63 o 
  20   1   4     3642.96     3536.29     58.15 o 
  21   1   4        0.90      -19.35     19.35 o 
  22   1   4        3.51       12.37     22.99 o 
  23   1   4      118.99       98.63     35.35 o 
  24   1   4      170.17      182.58     53.12 o 
   0   2   4     9206.59     8629.76     65.83 o 
   1   2   4      671.28      648.75      5.85 o 
   2   2   4   186368.30   189827.75    976.85 o 
   3   2   4    14996.90    15179.54     72.57 o 
   4   2   4       22.73       21.35      2.41 o 
   5   2   4    10931.97    10829.52     54.73 o 
   6   2   4    19697.54    20507.68     94.25 o 
   7   2   4     6474.15     7055.99     35.60 o 
   8   2   4      362.09      401.63      6.51 o 
   9   2   4     6264.58     6057.90     32.89 o 
  10   2   4     7718.23     7489.99     41.21 o 
  11   2   4     2351.07     2368.45     17.72 o 
  12   2   4     3480.84     3556.16     24.64 o 
  13   2   4      728.71      807.58     12.51 o 
  14   2   4      125.30       57.01      8.04 o 
  15   2   4       84.17       75.01      9.66 o 
  16   2   4    12613.56    12301.58     98.49 o 
  17   2   4     3588.58     3666.41     42.22 o 
  18   2   4     9383.31     9039.34     93.54 o 
  19   2   4      117.84       91.05     17.70 o 
  20   2   4       69.75       63.42     20.28 o 
  21   2   4      233.65      154.04     22.83 o 
  22   2   4      944.09      914.94     40.94 o 
  23   2   4       19.64        7.30     30.67 o 
  24   2   4     2487.03     2746.60    152.34 o 
   1   3   4     1328.49     1312.91      8.35 o 
   2   3   4     2042.38     2081.23     12.04 o 
   3   3   4      114.61       70.34      2.70 o 
   4   3   4     5646.25     5608.82     28.80 o 
   5   3   4     5795.30     6098.40     34.90 o 
   6   3   4     8772.11     9733.73     54.88 o 
   7   3   4     8463.67     8123.37     42.39 o 
   8   3   4       90.95      151.60      5.24 o 
   9   3   4      390.78      316.72      6.28 o 
  10   3   4     5048.00     5008.78     30.35 o 
  11   3   4     1111.70     1083.82     12.00 o 
  12   3   4     6789.68     6505.30     45.78 o 
  13   3   4      120.04      126.03      8.01 o 
  14   3   4     1374.39     1280.04     17.59 o 
  15   3   4       27.94       28.72      9.56 o 
  16   3   4      100.47       68.58     11.67 o 
  17   3   4      115.66      114.25     14.17 o 
  18   3   4     2979.13     2900.37     43.33 o 
  19   3   4     3800.55     3770.74     56.19 o 
  20   3   4      919.55      895.74     37.24 o 
  21   3   4       54.98       45.36     22.40 o 
  22   3   4      491.15      488.80     36.89 o 
  23   3   4      117.35      130.60     36.22 o 
   0   4   4     2256.59     2233.21     17.67 o 
   1   4   4    30235.06    30793.96    145.47 o 
   2   4   4    27911.40    27972.31    133.01 o 
   3   4   4     2338.69     2543.54     14.90 o 
   4   4   4     2620.66     2465.60     17.05 o 
   5   4   4     4496.44     5213.82     30.63 o 
   6   4   4       64.43      141.37      5.07 o 
   7   4   4      843.61      781.06      8.64 o 
   8   4   4     5873.37     6034.01     39.87 o 
   9   4   4     1326.34     1423.89     12.19 o 
  10   4   4      748.79      836.22     10.75 o 
  11   4   4      445.80      457.75      8.35 o 
  12   4   4      227.93      282.27      8.60 o 
  13   4   4      440.02      449.93     10.74 o 
  14   4   4     7905.52     7300.91     57.17 o 
  15   4   4      986.63      993.72     19.43 o 
  16   4   4       52.11       61.38     11.56 o 
  17   4   4      557.44      525.84     18.22 o 
  18   4   4     1121.40     1121.38     27.15 o 
  19   4   4     1080.86     1041.30     31.05 o 
  20   4   4        4.73      -14.52     20.57 o 
  21   4   4     1540.19     1514.71     49.78 o 
  22   4   4       33.36        8.12     30.74 o 
  23   4   4      411.67      373.36     42.58 o 
   1   5   4      928.61      966.11      7.68 o 
   2   5   4     2875.90     2937.06     17.04 o 
   3   5   4      820.07      914.96      8.06 o 
   4   5   4     6695.66     6463.18     38.78 o 
   5   5   4     9141.50    10163.68     60.51 o 
   6   5   4      156.19      229.16      5.88 o 
   7   5   4     2256.25     2490.10     17.18 o 
   8   5   4     1075.58      946.16     10.50 o 
   9   5   4      108.32       36.12      4.97 o 
  10   5   4     1063.07      915.99     11.05 o 
  11   5   4     6344.09     6529.09     52.27 o 
  12   5   4      132.74      125.02      7.61 o 
  13   5   4      143.09      166.96      8.75 o 
  14   5   4      378.75      449.72     13.46 o 
  15   5   4       27.59       29.65     10.53 o 
  16   5   4      312.98      280.04     15.97 o 
  17   5   4     1147.50     1156.14     26.78 o 
  18   5   4      213.89      216.12     18.55 o 
  19   5   4      192.81      173.30     21.37 o 
  20   5   4     1558.70     1399.51     43.23 o 
  21   5   4       25.89       26.66     25.45 o 
  22   5   4       62.45       98.24     35.54 o 
  23   5   4       10.72       -5.05     35.53 o 
   0   6   4    33262.09    34850.15    227.36 o 
   1   6   4    12580.75    12740.87     61.70 o 
   2   6   4       76.88       67.21      4.38 o 
   3   6   4     8375.13     8494.38     44.61 o 
   4   6   4     3107.35     2888.79     21.83 o 
   5   6   4     5851.46     6415.75     42.66 o 
   6   6   4     2621.11     2673.30     18.16 o 
   7   6   4       63.65       42.62      4.92 o 
   8   6   4     3548.81     3381.28     25.37 o 
   9   6   4      236.30      280.17      6.97 o 
  10   6   4      361.64      403.84      8.42 o 
  11   6   4      909.53      856.15     12.30 o 
  12   6   4        0.65       -6.65      6.65 o 
  13   6   4     3063.81     2685.07     26.51 o 
  14   6   4      151.82       87.10     10.45 o 
  15   6   4        0.17       26.13     11.86 o 
  16   6   4        8.79      -12.56     12.56 o 
  17   6   4      591.43      659.40     22.01 o 
  18   6   4     2103.60     1956.58     39.15 o 
  19   6   4        0.04      -18.87     18.87 o 
  20   6   4     1101.65      991.29     41.56 o 
  21   6   4        1.28      -23.87     26.43 o 
  22   6   4     1443.29     1417.55     65.45 o 
  23   6   4      235.61      258.15     50.95 o 
   1   7   4     5497.55     5463.40     30.34 o 
   2   7   4       10.86       53.45      4.83 o 
   3   7   4     2773.63     2874.71     18.80 o 
   4   7   4       73.43      114.40      6.48 o 
   5   7   4     3500.06     3567.05     25.33 o 
   6   7   4     5128.72     5104.44     33.73 o 
   7   7   4       80.24      111.64      5.76 o 
   8   7   4     8132.18     8252.91     62.64 o 
   9   7   4        1.66       -5.37      5.37 o 
  10   7   4      189.33      227.06      7.83 o 
  11   7   4      693.86      725.13     11.93 o 
  12   7   4      737.96      762.80     13.60 o 
  13   7   4      219.37      208.87     11.45 o 
  14   7   4       31.68        8.13     10.59 o 
  15   7   4      662.86      679.03     19.09 o 
  16   7   4     1939.26     1966.05     33.76 o 
  17   7   4       83.38       96.41     16.25 o 
  18   7   4      879.11      744.30     30.53 o 
  19   7   4        5.78       16.85     21.30 o 
  20   7   4     2603.13     2335.71     76.74 o 
  21   7   4      883.44      923.64     54.08 o 
  22   7   4      410.65      468.43     50.58 o 
   0   8   4      972.41     1055.71     14.73 o 
   1   8   4     6535.74     7172.99     38.75 o 
   2   8   4      165.36      122.32      5.32 o 
   3   8   4      484.18      534.05      7.97 o 
   4   8   4      188.12      176.66      6.00 o 
   5   8   4      577.12      614.32      8.91 o 
   6   8   4     3552.07     3538.15     29.07 o 
   7   8   4     1627.66     1853.11     16.73 o 
   8   8   4     6272.70     6552.70     48.03 o 
   9   8   4      102.85       71.44      7.17 o 
  10   8   4        2.11       -2.94      6.91 o 
  11   8   4       47.46       54.76      7.77 o 
  12   8   4     1177.02     1281.31     20.30 o 
  13   8   4      234.92      211.93     13.11 o 
  14   8   4      389.87      369.16     15.78 o 
  15   8   4      554.78      511.52     19.45 o 
  16   8   4      520.85      450.82     20.66 o 
  17   8   4      528.89      510.80     23.31 o 
  18   8   4      276.24      404.99     26.62 o 
  19   8   4      664.78      653.73     35.50 o 
  20   8   4        0.17       19.80     25.96 o 
  21   8   4      271.60      371.94     51.27 o 
  22   8   4     2620.38     2880.86    130.16 o 
   1   9   4     3054.44     3063.24     21.10 o 
   2   9   4     2306.42     2267.92     17.13 o 
   3   9   4      296.22      231.65      6.60 o 
   4   9   4     1037.40     1111.35     12.08 o 
   5   9   4     2379.07     2259.73     20.24 o 
   6   9   4     7795.76     7813.86     68.15 o 
   7   9   4     3899.39     4160.99     39.03 o 
   8   9   4      530.35      591.37     12.36 o 
   9   9   4     1070.05     1126.42     14.75 o 
  10   9   4     2641.26     2417.96     27.21 o 
  11   9   4     2202.20     2285.50     27.05 o 
  12   9   4      749.45      899.70     18.33 o 
  13   9   4      615.21      550.28     17.17 o 
  14   9   4     2000.77     2141.97     44.98 o 
  15   9   4      675.91      709.07     23.31 o 
  16   9   4     1090.83     1112.87     30.22 o 
  17   9   4      430.20      495.61     25.58 o 
  18   9   4      376.31      389.38     28.99 o 
  19   9   4     3657.56     3804.24    109.53 o 
  20   9   4      955.56      990.77     64.09 o 
  21   9   4      409.48      407.56     52.87 o 
  22   9   4     1301.36     1273.86    104.96 o 
   0  10   4     3349.13     3893.00     41.95 o 
   1  10   4        0.32       -5.52      5.52 o 
   2  10   4      297.27      272.32      7.43 o 
   3  10   4     2507.31     2598.29     20.79 o 
   4  10   4     3519.00     3556.92     26.72 o 
   5  10   4     3311.91     3728.46     27.17 o 
   6  10   4       81.76       84.42      7.13 o 
   7  10   4      381.70      387.79      9.92 o 
   8  10   4      192.75      264.08      9.10 o 
   9  10   4       77.04       89.32      8.29 o 
  10  10   4     2958.03     2879.33     38.42 o 
  11  10   4      287.26      232.56     11.85 o 
  12  10   4      700.47      653.98     19.10 o 
  13  10   4      452.76      486.64     17.89 o 
  14  10   4       90.56      114.80     15.23 o 
  15  10   4      247.51      227.91     18.59 o 
  16  10   4      747.55      858.10     30.12 o 
  17  10   4     1423.63     1435.83     42.91 o 
  18  10   4      652.64      696.34     39.86 o 
  19  10   4       53.09       39.07     30.71 o 
  20  10   4        4.82      -33.43     33.43 o 
  21  10   4      451.74      575.18     62.74 o 
   1  11   4      190.28      226.60      8.21 o 
   2  11   4     8567.51     8637.60     53.44 o 
   3  11   4     2318.65     2268.77     20.16 o 
   4  11   4     3795.90     3794.01     32.71 o 
   5  11   4      631.23      674.03     11.47 o 
   6  11   4      785.40      807.28     13.00 o 
   7  11   4      432.92      529.43     11.30 o 
   8  11   4     6553.35     6650.36     75.15 o 
   9  11   4      370.49      324.28     12.06 o 
  10  11   4      700.71      761.19     16.96 o 
  11  11   4     1727.77     1736.79     36.01 o 
  12  11   4      221.96      315.48     15.94 o 
  13  11   4       47.93       -0.87     13.01 o 
  14  11   4      167.49      158.76     17.50 o 
  15  11   4       20.81        9.45     17.43 o 
  16  11   4      902.04      930.28     42.10 o 
  17  11   4        3.78        4.90     22.82 o 
  18  11   4       15.79      -16.29     25.30 o 
  19  11   4      119.86      100.07     39.83 o 
  20  11   4     1333.36     1576.40    120.15 o 
   0  12   4     1431.09     1440.21     25.08 o 
   1  12   4      106.62       85.48      7.94 o 
   2  12   4       11.61       -3.69      7.16 o 
   3  12   4       48.76       69.01      7.64 o 
   4  12   4     3398.94     3234.89     29.32 o 
   5  12   4     4580.01     4656.03     36.14 o 
   6  12   4     3366.88     3375.63     34.87 o 
   7  12   4     3632.79     3622.28     42.01 o 
   8  12   4      221.20      229.89     12.30 o 
   9  12   4      693.52      690.52     16.81 o 
  10  12   4        0.41       11.05     11.53 o 
  11  12   4      998.74     1043.99     29.02 o 
  12  12   4        7.09       13.51     13.61 o 
  13  12   4      788.49      830.32     24.55 o 
  14  12   4     2175.83     2188.96     50.16 o 
  15  12   4      526.59      557.75     27.21 o 
  16  12   4      349.01      348.63     28.66 o 
  17  12   4       43.21       39.00     24.93 o 
  18  12   4       39.79       41.60     43.63 o 
  19  12   4      110.87       56.54     43.89 o 
  20  12   4       14.12       35.68     50.55 o 
   1  13   4      972.81      974.86     15.85 o 
   2  13   4     1747.10     1782.62     20.63 o 
   3  13   4     2178.57     2124.24     23.03 o 
   4  13   4       23.74       51.36      9.16 o 
   5  13   4     1657.90     1570.21     23.84 o 
   6  13   4     1355.87     1390.65     21.51 o 
   7  13   4       27.73       11.05     11.01 o 
   8  13   4      224.75      231.12     14.73 o 
   9  13   4      574.66      547.69     18.76 o 
  10  13   4      150.53      108.96     13.70 o 
  11  13   4      190.88      168.29     15.99 o 
  12  13   4      242.46      296.83     18.70 o 
  13  13   4      149.43      135.46     18.09 o 
  14  13   4      690.56      737.54     31.42 o 
  15  13   4      183.75      185.17     28.89 o 
  16  13   4      133.10      184.19     29.45 o 
  17  13   4       69.35      133.00     38.45 o 
  18  13   4     2054.42     1999.01    150.22 o 
  19  13   4       22.42       69.90     51.56 o 
   0  14   4      549.65      548.37     23.81 o 
   1  14   4      249.44      258.37     13.85 o 
   2  14   4     1914.52     1919.29     31.31 o 
   3  14   4      796.40      770.33     18.88 o 
   4  14   4      741.12      815.19     19.65 o 
   5  14   4      158.52      188.51     14.37 o 
   6  14   4        2.05       24.92     12.65 o 
   7  14   4     1873.16     1889.56     37.35 o 
   8  14   4      615.49      638.54     20.08 o 
   9  14   4     1459.11     1541.77     38.10 o 
  10  14   4      278.04      241.60     17.82 o 
  11  14   4       36.07       46.54     15.47 o 
  12  14   4      859.45      838.84     34.99 o 
  13  14   4       23.99       60.06     20.83 o 
  14  14   4      373.21      375.20     30.54 o 
  15  14   4      763.18      729.95     41.19 o 
  16  14   4       84.42      139.10     39.64 o 
  17  14   4     1852.98     1782.02     89.06 o 
  18  14   4     2854.36     3129.10    198.60 o 
   1  15   4     8602.02     8598.85     86.38 o 
   2  15   4       54.06       25.95     14.32 o 
   3  15   4     1310.60     1260.65     26.23 o 
   4  15   4      259.46      317.87     17.27 o 
   5  15   4      329.42      333.92     18.10 o 
   6  15   4     5076.81     5086.08     71.99 o 
   7  15   4      739.98      658.43     27.37 o 
   8  15   4      121.07      121.60     18.15 o 
   9  15   4      293.88      318.58     20.06 o 
  10  15   4     4044.46     4146.72     78.24 o 
  11  15   4     1174.67     1169.31     36.86 o 
  12  15   4      285.81      268.45     28.37 o 
  13  15   4      111.81      117.60     26.30 o 
  14  15   4       31.01       59.46     29.10 o 
  15  15   4     1304.24     1352.70     75.62 o 
  16  15   4      972.49      868.75     67.70 o 
  17  15   4      761.33      764.42    157.13 o 
   0  16   4     2174.00     2363.04     58.19 o 
   1  16   4      761.13      642.19     23.87 o 
   2  16   4      493.61      524.10     21.98 o 
   3  16   4       24.88       55.48     15.46 o 
   4  16   4       48.45       31.28     14.65 o 
   5  16   4       45.14       54.04     15.48 o 
   6  16   4     5370.64     5520.55    104.34 o 
   7  16   4      958.89      894.43     29.49 o 
   8  16   4     1731.29     1730.86     42.23 o 
   9  16   4     1516.76     1594.81     42.79 o 
  10  16   4       20.13       10.88     20.04 o 
  11  16   4      459.56      457.07     29.52 o 
  12  16   4      204.37      186.41     30.43 o 
  13  16   4      202.33      261.28     34.43 o 
  14  16   4      605.35      642.80     57.16 o 
  15  16   4      290.62      157.06     47.59 o 
  16  16   4      594.61      569.03     71.63 o 
   1  17   4      666.71      689.14     25.18 o 
   2  17   4     2824.63     2765.49     46.12 o 
   3  17   4     2513.78     2516.42     43.41 o 
   4  17   4     4372.75     4613.83     61.04 o 
   5  17   4      419.70      365.21     23.97 o 
   6  17   4       52.42       75.67     20.73 o 
   7  17   4      525.03      571.16     30.11 o 
   8  17   4     1254.84     1253.33     40.03 o 
   9  17   4     1441.46     1485.40     45.89 o 
  10  17   4      542.04      596.97     32.25 o 
  11  17   4       33.64       60.23     26.69 o 
  12  17   4       36.58      -24.50     29.64 o 
  13  17   4        0.01        4.23     36.75 o 
  14  17   4        2.38      -43.47     43.47 o 
  15  17   4      134.18      196.20     81.19 o 
   0  18   4       12.31       26.76     30.89 o 
   1  18   4      258.89      214.05     26.87 o 
   2  18   4       30.96       71.62     24.82 o 
   3  18   4        2.56        8.29     24.75 o 
   4  18   4      412.46      376.83     33.04 o 
   5  18   4     2874.56     2920.82     66.04 o 
   6  18   4       16.03      -23.36     23.49 o 
   7  18   4      261.97      270.06     29.24 o 
   8  18   4       12.09       12.63     23.74 o 
   9  18   4      835.42      858.66     40.94 o 
  10  18   4     2187.45     2112.02     78.89 o 
  11  18   4      175.57      126.70     39.62 o 
  12  18   4     1165.27     1183.73     70.43 o 
  13  18   4      739.24      737.87     69.82 o 
  14  18   4      687.02      526.01     84.86 o 
   1  19   4      838.16      780.79     44.84 o 
   2  19   4       30.98       52.56     29.85 o 
   3  19   4      959.58      936.38     62.83 o 
   4  19   4       54.61      138.94     32.63 o 
   5  19   4        0.10      -19.82     28.84 o 
   6  19   4      890.87      814.30     48.67 o 
   7  19   4      916.24      853.92     41.63 o 
   8  19   4      437.61      405.73     37.99 o 
   9  19   4        4.70        7.78     33.16 o 
  10  19   4       17.49       34.14     33.82 o 
  11  19   4      172.85      248.24     55.55 o 
  12  19   4      955.04     1059.91    103.03 o 
   0  20   4       17.83      -39.59     39.59 o 
   1  20   4      100.30       82.11     34.08 o 
   2  20   4        9.55       -2.90     32.50 o 
   3  20   4      179.89      177.31     44.42 o 
   4  20   4       74.46       64.91     41.38 o 
   5  20   4       14.80      -15.62     45.19 o 
   6  20   4     1278.52     1481.89     76.94 o 
   7  20   4       74.29       77.53     48.64 o 
   8  20   4      733.84      776.52     64.53 o 
   9  20   4      391.54      481.13     57.92 o 
  10  20   4        2.11       74.53     55.56 o 
   1  21   4       38.00      -40.95     50.00 o 
   2  21   4        3.59       21.47     52.15 o 
   3  21   4      510.81      537.38     79.50 o 
   4  21   4     4538.56     4909.51    290.75 o 
   5  21   4        7.25      -56.54     61.46 o 
   6  21   4      953.39     1091.10    124.47 o 
   7  21   4      817.14      733.96    118.40 o 
   0  22   4        0.99      187.92    129.60 o 
   1  22   4      139.52      -32.72    173.88 o 
   2  22   4      141.02      113.11    186.84 o 
   1   1   5    32385.20    32134.77    162.51 o 
   2   1   5     4349.37     4247.63     21.94 o 
   3   1   5     4403.51     4609.22     22.43 o 
   4   1   5    10748.88    10728.81     48.54 o 
   5   1   5     7980.46     8045.49     37.61 o 
   6   1   5     9421.25     9640.88     44.36 o 
   7   1   5    27575.33    27815.72    127.95 o 
   8   1   5      582.36      710.74      7.92 o 
   9   1   5      865.85      880.74      8.98 o 
  10   1   5        2.54       -2.38      4.28 o 
  11   1   5    13116.08    12660.80     66.66 o 
  12   1   5        7.64       10.60      5.59 o 
  13   1   5     1510.38     1596.41     16.97 o 
  14   1   5       63.05       65.81      8.12 o 
  15   1   5      292.89      303.92     12.08 o 
  16   1   5     7019.39     6602.20     57.85 o 
  17   1   5        1.08       -4.64     11.92 o 
  18   1   5       96.99       66.48     15.26 o 
  19   1   5      251.43      221.49     19.43 o 
  20   1   5      370.58      362.54     23.30 o 
  21   1   5       49.67       23.32     20.62 o 
  22   1   5      804.42      900.29     40.91 o 
  23   1   5       20.20        6.73     30.11 o 
  24   1   5        2.54       92.04     61.41 o 
   0   2   5     1723.33     1573.54     14.48 o 
   1   2   5     1583.34     1587.00     10.27 o 
   2   2   5     2533.01     2675.39     15.35 o 
   3   2   5      594.98      681.14      5.83 o 
   4   2   5    22128.91    23119.24    108.69 o 
   5   2   5    12547.70    12870.70     60.33 o 
   6   2   5     3230.86     3106.13     18.36 o 
   7   2   5      110.60      187.20      5.18 o 
   8   2   5     2884.88     2870.14     17.69 o 
   9   2   5     6270.01     6121.32     33.16 o 
  10   2   5      210.89      247.01      6.31 o 
  11   2   5     1078.33     1133.70     11.96 o 
  12   2   5      339.12      382.16      8.41 o 
  13   2   5     2046.56     1944.37     19.01 o 
  14   2   5     2195.19     2078.91     21.58 o 
  15   2   5     1950.54     1878.73     23.87 o 
  16   2   5      760.97      721.22     17.68 o 
  17   2   5     3664.55     3869.84     43.81 o 
  18   2   5       15.56       39.61     14.75 o 
  19   2   5        0.17       -2.78     17.11 o 
  20   2   5      473.64      426.91     25.28 o 
  21   2   5       57.59       85.98     21.77 o 
  22   2   5      244.19      321.53     32.21 o 
  23   2   5       16.77       62.11     31.40 o 
   1   3   5     1943.16     2012.70     12.19 o 
   2   3   5     1172.91     1129.24      8.98 o 
   3   3   5      590.97      671.46      6.15 o 
   4   3   5     9555.33     9772.97     52.44 o 
   5   3   5     5533.14     5372.52     28.97 o 
   6   3   5        0.94       -4.02      4.02 o 
   7   3   5     3129.93     3197.19     19.86 o 
   8   3   5      137.98      161.60      5.46 o 
   9   3   5     4178.54     4227.99     26.26 o 
  10   3   5      556.66      535.46      8.39 o 
  11   3   5     4331.16     4501.77     29.49 o 
  12   3   5     2627.63     2530.17     21.13 o 
  13   3   5      785.04      775.87     12.41 o 
  14   3   5     3087.09     3252.72     31.54 o 
  15   3   5      453.05      485.67     13.81 o 
  16   3   5       60.40       59.66     11.46 o 
  17   3   5      724.38      726.66     20.11 o 
  18   3   5      103.62       97.00     15.33 o 
  19   3   5      262.80      310.54     22.64 o 
  20   3   5      231.13      206.34     24.11 o 
  21   3   5        0.22        0.98     21.91 o 
  22   3   5     1168.90     1201.40     70.58 o 
  23   3   5      602.43      622.79     47.86 o 
   0   4   5       27.08       41.28      3.68 o 
   1   4   5     1665.44     1649.94     10.60 o 
   2   4   5        4.62       13.40      2.66 o 
   3   4   5     5505.87     6042.87     34.57 o 
   4   4   5     2779.06     2945.09     17.18 o 
   5   4   5    11397.85    11768.09     67.14 o 
   6   4   5      239.99      298.63      5.98 o 
   7   4   5       16.14       20.98      4.71 o 
   8   4   5     4839.76     5437.23     32.90 o 
   9   4   5    12628.88    12874.79     72.80 o 
  10   4   5      468.51      502.64      8.27 o 
  11   4   5      120.63      131.86      6.57 o 
  12   4   5     2127.85     2129.18     19.52 o 
  13   4   5     8092.24     8013.32     53.80 o 
  14   4   5      733.16      744.36     14.56 o 
  15   4   5      234.34      228.46     11.54 o 
  16   4   5     2181.87     2090.78     32.26 o 
  17   4   5       34.85       26.53     12.60 o 
  18   4   5        0.11       -9.39     14.06 o 
  19   4   5     1270.37     1248.91     34.58 o 
  20   4   5       78.24       41.71     21.98 o 
  21   4   5      113.08       84.58     25.53 o 
  22   4   5      191.48      179.25     35.86 o 
  23   4   5      169.00      259.53     46.23 o 
   1   5   5     8113.96     8102.69     40.52 o 
   2   5   5     5048.32     4925.99     26.06 o 
   3   5   5        2.86        4.33      3.59 o 
   4   5   5       46.51       30.90      4.35 o 
   5   5   5     2978.26     3113.28     21.15 o 
   6   5   5     3555.87     3980.77     29.19 o 
   7   5   5     4225.72     4783.75     38.29 o 
   8   5   5      851.46     1027.05     10.34 o 
   9   5   5      405.74      505.71      8.75 o 
  10   5   5       86.45       75.44      5.84 o 
  11   5   5     7064.10     7098.33     49.16 o 
  12   5   5      402.17      395.24      9.68 o 
  13   5   5      116.85       80.19      8.62 o 
  14   5   5      500.27      568.73     14.55 o 
  15   5   5     1662.63     1530.15     24.83 o 
  16   5   5      110.56       89.83     13.11 o 
  17   5   5      945.84      921.07     23.91 o 
  18   5   5      387.97      326.29     19.97 o 
  19   5   5        1.49      -17.56     17.56 o 
  20   5   5      160.20      176.98     26.01 o 
  21   5   5     1987.88     1939.40     69.14 o 
  22   5   5      233.43      208.21     39.50 o 
  23   5   5      804.29      889.00     66.76 o 
   0   6   5    21794.32    21724.50    147.30 o 
   1   6   5     8538.85     9017.22     45.49 o 
   2   6   5      897.16     1183.72      9.99 o 
   3   6   5    22475.31    23746.53    125.72 o 
   4   6   5     1308.13     1384.27     11.72 o 
   5   6   5     5613.26     5813.72     34.69 o 
   6   6   5     1350.00     1343.21     12.45 o 
   7   6   5        0.48       18.45      4.81 o 
   8   6   5      392.47      308.07      6.91 o 
   9   6   5     6218.01     6090.70     51.46 o 
  10   6   5     2823.73     2803.86     25.68 o 
  11   6   5        0.90       -4.11      6.40 o 
  12   6   5       84.88      101.06      7.82 o 
  13   6   5     2309.14     2121.51     24.66 o 
  14   6   5       22.49        0.84     10.24 o 
  15   6   5     4855.24     4627.62     49.03 o 
  16   6   5      347.88      302.93     16.75 o 
  17   6   5      224.19      171.57     16.77 o 
  18   6   5       20.70        5.32     16.02 o 
  19   6   5      254.73      242.36     24.40 o 
  20   6   5      208.80      193.66     27.32 o 
  21   6   5     2265.35     2322.21     73.60 o 
  22   6   5      645.53      684.68     51.94 o 
  23   6   5      203.34      206.57     57.10 o 
   1   7   5      803.43      812.40      8.63 o 
   2   7   5     1343.78     1311.33     11.08 o 
   3   7   5     4017.36     4018.56     24.91 o 
   4   7   5    18044.09    18579.28    111.46 o 
   5   7   5     6559.42     7058.43     54.31 o 
   6   7   5     2195.53     2234.47     17.42 o 
   7   7   5       19.04       40.60      5.25 o 
   8   7   5        2.36        1.05      5.20 o 
   9   7   5      151.41      113.70      6.75 o 
  10   7   5     5712.37     5654.22     51.04 o 
  11   7   5      142.09      126.13      8.10 o 
  12   7   5    10905.16    10330.93     89.71 o 
  13   7   5        4.44        6.25      9.74 o 
  14   7   5     1599.94     1756.02     25.88 o 
  15   7   5     1155.20     1172.23     23.93 o 
  16   7   5     3398.11     3252.20     45.70 o 
  17   7   5     1369.18     1366.91     31.29 o 
  18   7   5        3.83       10.79     18.36 o 
  19   7   5     4111.92     4092.47     94.93 o 
  20   7   5      349.12      497.23     35.08 o 
  21   7   5      564.21      686.23     60.88 o 
  22   7   5      111.64      112.02     40.83 o 
   0   8   5     9507.55    10046.53     75.41 o 
   1   8   5     1703.26     1441.55     12.14 o 
   2   8   5     3297.24     2970.65     19.62 o 
   3   8   5     2785.22     2563.54     18.07 o 
   4   8   5     1574.84     1632.78     14.37 o 
   5   8   5     3161.37     3602.11     24.92 o 
   6   8   5      116.22      138.68      6.36 o 
   7   8   5    15964.73    15676.68    134.68 o 
   8   8   5    17015.46    16133.58    138.57 o 
   9   8   5      118.06       98.76      7.44 o 
  10   8   5      206.81      178.54      8.53 o 
  11   8   5       12.49       16.10      7.72 o 
  12   8   5     4725.07     4581.78     47.96 o 
  13   8   5        1.78        3.91     10.12 o 
  14   8   5      444.56      409.51     16.02 o 
  15   8   5     2426.67     2444.49     48.37 o 
  16   8   5     1850.66     1830.99     37.75 o 
  17   8   5      568.41      634.00     25.84 o 
  18   8   5     3232.49     3571.79     89.52 o 
  19   8   5     1289.40     1290.69     47.25 o 
  20   8   5      306.78      333.20     35.02 o 
  21   8   5     4572.27     4345.73    137.46 o 
  22   8   5      611.04      605.66     72.88 o 
   1   9   5        4.35       16.77      5.01 o 
   2   9   5     1174.51     1430.02     13.81 o 
   3   9   5      680.58      699.30      9.49 o 
   4   9   5     2771.54     2549.23     21.00 o 
   5   9   5      628.32      736.84     10.61 o 
   6   9   5     2737.10     2570.63     24.43 o 
   7   9   5      256.39      239.61      8.00 o 
   8   9   5      686.11      752.16     11.95 o 
   9   9   5     2089.09     2014.00     24.00 o 
  10   9   5      182.35      184.49      9.33 o 
  11   9   5     1139.70     1293.60     22.80 o 
  12   9   5     3217.62     2956.60     41.94 o 
  13   9   5      895.30      841.22     19.70 o 
  14   9   5      555.68      578.56     19.72 o 
  15   9   5        0.73      -13.85     13.85 o 
  16   9   5     1634.70     1717.53     36.41 o 
  17   9   5      321.17      329.49     23.48 o 
  18   9   5      258.54      284.32     27.71 o 
  19   9   5       12.78       39.08     24.12 o 
  20   9   5      319.63      315.85     40.73 o 
  21   9   5        2.41       14.04     39.73 o 
   0  10   5     9482.19     9006.36     75.02 o 
   1  10   5     9280.88     9299.64     56.86 o 
   2  10   5     2720.08     2719.60     20.82 o 
   3  10   5    10822.55    10911.34     66.34 o 
   4  10   5     3587.44     3732.76     26.85 o 
   5  10   5     1785.11     2042.73     21.05 o 
   6  10   5     1213.73     1293.10     19.25 o 
   7  10   5       24.60        1.12      7.18 o 
   8  10   5     9515.73     9453.53     88.42 o 
   9  10   5      613.54      646.83     13.65 o 
  10  10   5     1758.45     1760.41     26.85 o 
  11  10   5       25.58        0.83      9.71 o 
  12  10   5     2234.18     2299.07     38.02 o 
  13  10   5      473.58      482.45     18.63 o 
  14  10   5     1226.18     1185.97     29.36 o 
  15  10   5        1.86       -4.67     15.13 o 
  16  10   5     2384.33     2427.00     70.90 o 
  17  10   5     2296.05     2311.39     55.15 o 
  18  10   5      105.43       57.86     23.89 o 
  19  10   5      165.36      165.31     33.67 o 
  20  10   5        4.44       12.02     35.16 o 
  21  10   5      412.19      340.68     62.09 o 
   1  11   5    11843.03    11955.75     73.69 o 
   2  11   5       56.12       69.08      6.65 o 
   3  11   5      335.66      360.95      9.04 o 
   4  11   5     2086.10     2004.79     19.10 o 
   5  11   5      386.51      407.16      9.85 o 
   6  11   5     5016.95     5083.69     51.07 o 
   7  11   5      843.34      869.00     14.48 o 
   8  11   5     3576.57     3602.72     37.75 o 
   9  11   5        4.26       -3.67      9.29 o 
  10  11   5      136.31      122.21     11.19 o 
  11  11   5      179.34      174.63     13.93 o 
  12  11   5     3258.52     3247.45     47.36 o 
  13  11   5       28.67       26.83     13.52 o 
  14  11   5      416.55      465.60     21.35 o 
  15  11   5      521.68      578.39     25.25 o 
  16  11   5      228.05      256.93     24.25 o 
  17  11   5      134.05      107.37     28.88 o 
  18  11   5        4.01       11.55     27.77 o 
  19  11   5      146.38      137.92     42.60 o 
  20  11   5      250.82      359.16     53.89 o 
   0  12   5      395.36      461.01     15.14 o 
   1  12   5      419.29      405.47     10.10 o 
   2  12   5        2.28       -6.94      6.94 o 
   3  12   5     1110.92     1167.96     15.14 o 
   4  12   5     3383.59     3382.47     27.52 o 
   5  12   5      222.52      258.21      9.55 o 
   6  12   5      440.23      487.63     12.20 o 
   7  12   5     2131.77     2293.61     27.17 o 
   8  12   5     2366.20     2300.91     35.93 o 
   9  12   5      195.70      238.90     13.49 o 
  10  12   5     2472.69     2410.20     37.57 o 
  11  12   5     1149.31     1202.39     29.95 o 
  12  12   5     2289.87     2265.68     51.47 o 
  13  12   5      364.41      431.02     20.45 o 
  14  12   5      144.11      138.55     18.77 o 
  15  12   5       17.82       58.15     20.03 o 
  16  12   5     1275.53     1407.33     51.57 o 
  17  12   5      136.00      124.63     29.66 o 
  18  12   5       23.46       29.23     41.27 o 
  19  12   5       11.41       -7.28     47.30 o 
  20  12   5      637.66      559.45    140.52 o 
   1  13   5     4713.88     4656.47     39.19 o 
   2  13   5      342.77      281.47     11.18 o 
   3  13   5     2389.93     2236.77     27.66 o 
   4  13   5    10700.70    10492.82     91.15 o 
   5  13   5     2796.47     2682.51     33.18 o 
   6  13   5      528.50      529.47     15.27 o 
   7  13   5      332.74      322.14     14.23 o 
   8  13   5      593.28      561.68     17.83 o 
   9  13   5     2256.30     2356.38     42.66 o 
  10  13   5       52.24       25.48     13.24 o 
  11  13   5      389.18      427.33     19.33 o 
  12  13   5      792.24      736.08     23.70 o 
  13  13   5      572.35      585.41     26.57 o 
  14  13   5     1461.37     1525.43     47.65 o 
  15  13   5      106.73       98.65     24.87 o 
  16  13   5      722.43      755.59     47.81 o 
  17  13   5     3133.83     3296.26    185.93 o 
  18  13   5        6.19       20.66     46.12 o 
  19  13   5     2116.26     2244.46    258.77 o 
   0  14   5      788.76      799.10     26.06 o 
   1  14   5      801.47      771.13     19.13 o 
   2  14   5      279.66      306.35     14.67 o 
   3  14   5      265.38      304.94     15.18 o 
   4  14   5     1030.24      985.80     21.79 o 
   5  14   5     2523.60     2589.82     38.44 o 
   6  14   5     2281.98     2216.15     36.98 o 
   7  14   5      411.85      454.00     17.61 o 
   8  14   5     1284.50     1359.27     27.70 o 
   9  14   5     1421.77     1410.91     27.94 o 
  10  14   5      280.62      272.98     18.19 o 
  11  14   5      231.04      222.94     18.28 o 
  12  14   5      310.67      330.72     22.69 o 
  13  14   5      444.97      418.66     26.79 o 
  14  14   5       19.14       22.43     23.67 o 
  15  14   5      156.84      133.42     29.49 o 
  16  14   5     1000.18      944.29     73.63 o 
  17  14   5      411.37      347.19     52.55 o 
  18  14   5       65.95      133.77     55.09 o 
   1  15   5     7580.01     7606.09     78.43 o 
   2  15   5      267.04      180.48     16.06 o 
   3  15   5      488.39      483.05     18.63 o 
   4  15   5     1945.10     1881.86     32.63 o 
   5  15   5     1447.11     1441.77     32.39 o 
   6  15   5       40.53      101.29     15.42 o 
   7  15   5      851.18      842.07     24.10 o 
   8  15   5      867.76      868.21     27.70 o 
   9  15   5      478.68      439.28     24.52 o 
  10  15   5      987.88     1135.20     31.25 o 
  11  15   5     1430.82     1637.41     40.36 o 
  12  15   5      562.21      552.99     31.31 o 
  13  15   5       19.07       -6.21     25.40 o 
  14  15   5      285.74      171.10     32.53 o 
  15  15   5     1376.61     1269.96     65.22 o 
  16  15   5       63.56       26.81     43.68 o 
  17  15   5      673.57      750.85     76.20 o 
   0  16   5     1423.48     1681.28     82.28 o 
   1  16   5        0.68       -2.26     14.96 o 
   2  16   5        0.40       17.17     15.35 o 
   3  16   5     1270.92     1296.07     30.10 o 
   4  16   5      682.06      610.64     21.91 o 
   5  16   5     3927.44     3959.99     53.32 o 
   6  16   5      512.54      620.03     24.22 o 
   7  16   5        2.05        7.33     16.47 o 
   8  16   5       53.90      117.86     21.20 o 
   9  16   5      343.51      409.94     27.86 o 
  10  16   5       12.47      -17.57     19.41 o 
  11  16   5       43.14       63.83     23.05 o 
  12  16   5       69.43       47.27     25.91 o 
  13  16   5     2637.39     2530.85     99.31 o 
  14  16   5        2.98       14.71     35.47 o 
  15  16   5        5.55       -0.99     44.12 o 
  16  16   5      309.03      272.49     61.27 o 
   1  17   5      307.63      323.51     20.76 o 
   2  17   5       95.08       87.95     17.16 o 
   3  17   5      976.30     1023.68     28.78 o 
   4  17   5     1237.16     1284.50     31.27 o 
   5  17   5       39.01       36.00     18.07 o 
   6  17   5      519.51      530.39     28.11 o 
   7  17   5     2070.00     2202.84     61.35 o 
   8  17   5      515.71      527.98     34.50 o 
   9  17   5      316.66      384.54     29.41 o 
  10  17   5     1136.04     1193.81     55.75 o 
  11  17   5     2988.34     3125.96    107.44 o 
  12  17   5       28.19       42.72     32.46 o 
  13  17   5      891.21      909.40     61.60 o 
  14  17   5        0.69       14.41     45.80 o 
  15  17   5     1127.27     1137.84    105.27 o 
   0  18   5     1133.90     1086.03     51.48 o 
   1  18   5      519.23      451.76     30.89 o 
   2  18   5        1.23      -12.15     21.75 o 
   3  18   5        0.30       30.03     25.78 o 
   4  18   5      245.06      284.43     30.22 o 
   5  18   5        1.26       30.42     23.43 o 
   6  18   5       81.32       82.20     23.91 o 
   7  18   5     2663.19     2755.25     82.97 o 
   8  18   5       28.96      -11.95     24.85 o 
   9  18   5       40.97       16.35     27.58 o 
  10  18   5     1064.65     1098.34     49.81 o 
  11  18   5      127.33      173.06     39.77 o 
  12  18   5       61.54       49.11     42.32 o 
  13  18   5       48.85       22.11     48.50 o 
   1  19   5       71.21       82.69     32.81 o 
   2  19   5     1265.83     1317.54     64.66 o 
   3  19   5      714.37      767.17     46.82 o 
   4  19   5       71.20      142.77     33.02 o 
   5  19   5       29.45       17.35     29.96 o 
   6  19   5       44.92       46.87     28.55 o 
   7  19   5     1296.17     1396.08     51.65 o 
   8  19   5        1.78      -30.97     30.97 o 
   9  19   5        3.11      -30.87     30.87 o 
  10  19   5        4.28       -1.18     36.12 o 
  11  19   5      629.32      635.01     67.67 o 
  12  19   5      137.40      137.47     69.03 o 
   0  20   5      664.93      588.76     66.52 o 
   1  20   5        8.84      -30.51     30.51 o 
   2  20   5      870.85      760.28     58.84 o 
   3  20   5       52.37       71.84     40.86 o 
   4  20   5       40.29      -36.44     38.22 o 
   5  20   5       20.06      -26.88     42.37 o 
   6  20   5      540.75      592.18     76.70 o 
   7  20   5       86.08       13.90     52.15 o 
   8  20   5      157.49       27.25     43.27 o 
   9  20   5     2433.62     2488.82    154.24 o 
  10  20   5      596.28      627.29    106.08 o 
   1  21   5      261.98      273.57     61.67 o 
   2  21   5      194.69      175.49     59.04 o 
   3  21   5      113.03       25.49     74.94 o 
   4  21   5      175.87      329.56     89.34 o 
   5  21   5       35.83      -22.68     73.31 o 
   6  21   5      258.22      164.16    123.12 o 
   7  21   5       79.15      -15.16     85.49 o 
   0  22   5     2887.42     3002.42    278.64 o 
   1  22   5        6.34      -50.77     81.70 o 
   0   0   6     6314.56     6010.42     66.28 o 
   1   0   6    37923.41    36650.11    252.95 o 
   2   0   6    10054.74     9484.92     66.29 o 
   3   0   6     2081.64     2058.87     15.15 o 
   4   0   6     6456.13     6390.72     42.13 o 
   5   0   6     5321.44     5232.64     37.68 o 
   6   0   6      136.18      151.89      5.84 o 
   7   0   6     7276.09     7610.17     52.62 o 
   8   0   6     1870.78     1772.81     17.89 o 
   9   0   6    16710.48    16434.53    112.92 o 
  10   0   6     6596.70     6658.21     52.66 o 
  11   0   6    15089.06    15502.99    114.21 o 
  12   0   6     3160.89     3464.84     34.11 o 
  13   0   6      243.11      216.12     12.18 o 
  14   0   6        2.90        0.13     11.08 o 
  15   0   6       27.61       22.01     13.00 o 
  16   0   6     4472.61     4373.92     64.57 o 
  17   0   6     1789.52     1777.79     39.20 o 
  18   0   6     2059.76     2166.49     52.15 o 
  19   0   6      231.49      262.64     28.09 o 
  20   0   6     1625.14     1597.76     53.20 o 
  21   0   6     1855.97     2020.85     92.60 o 
  22   0   6     3407.53     3409.84    112.26 o 
  23   0   6       43.72      -40.82     40.82 o 
   1   1   6      441.71      425.81      4.23 o 
   2   1   6     4656.31     4583.98     22.88 o 
   3   1   6     1286.15     1132.74      7.24 o 
   4   1   6     1329.74     1248.11      7.99 o 
   5   1   6     2243.14     2294.69     13.15 o 
   6   1   6     2558.25     2542.20     14.85 o 
   7   1   6     1806.54     1710.79     11.85 o 
   8   1   6      855.45      918.38      8.68 o 
   9   1   6     1596.96     1372.39     11.45 o 
  10   1   6     1781.32     1807.30     14.19 o 
  11   1   6       96.76       81.92      5.70 o 
  12   1   6     9063.38     8656.91     51.40 o 
  13   1   6      836.37      712.25     12.16 o 
  14   1   6     1689.36     1652.32     19.44 o 
  15   1   6     2431.55     2315.15     26.24 o 
  16   1   6     3322.61     3223.39     35.34 o 
  17   1   6     2363.75     2266.73     32.65 o 
  18   1   6        0.31      -11.72     13.79 o 
  19   1   6     2126.02     2139.70     40.67 o 
  20   1   6     1185.29     1198.88     35.83 o 
  21   1   6     1351.81     1262.96     40.32 o 
  22   1   6      201.45      231.71     29.55 o 
  23   1   6      919.17      939.22     53.92 o 
   0   2   6    38574.06    38170.93    291.86 o 
   1   2   6     2789.14     2784.37     16.64 o 
   2   2   6     6252.07     6177.82     33.10 o 
   3   2   6       10.26       10.79      2.31 o 
   4   2   6    23819.49    24794.73    115.73 o 
   5   2   6     9021.67     9556.67     46.12 o 
   6   2   6      421.19      341.57      5.49 o 
   7   2   6      979.50      927.94      8.88 o 
   8   2   6     7740.05     7968.42     40.58 o 
   9   2   6     2414.91     2328.43     15.84 o 
  10   2   6     1233.40     1234.18     11.52 o 
  11   2   6      263.82      232.56      6.75 o 
  12   2   6       96.13       76.71      6.49 o 
  13   2   6     9318.48     8942.74     56.25 o 
  14   2   6      365.63      389.23     11.11 o 
  15   2   6     3595.90     3625.51     35.93 o 
  16   2   6      860.41      838.34     19.26 o 
  17   2   6      517.84      600.45     19.27 o 
  18   2   6       74.52       71.67     16.00 o 
  19   2   6     1607.52     1655.84     37.79 o 
  20   2   6      342.38      287.88     24.89 o 
  21   2   6      435.46      428.08     31.38 o 
  22   2   6      100.08      107.59     27.77 o 
  23   2   6     1661.98     1625.79     88.39 o 
   1   3   6     3845.09     3840.00     21.58 o 
   2   3   6     8793.53     9243.44     49.76 o 
   3   3   6      432.40      773.09      8.37 o 
   4   3   6     1861.35     1772.81     11.78 o 
   5   3   6     2736.55     2980.09     17.20 o 
   6   3   6     4075.12     4633.47     25.99 o 
   7   3   6     1325.83     1361.83     11.43 o 
   8   3   6        7.30       17.53      4.61 o 
   9   3   6     2140.60     2218.38     15.96 o 
  10   3   6     3656.47     3674.76     24.50 o 
  11   3   6    27215.12    26863.46    142.75 o 
  12   3   6      454.61      449.84      9.69 o 
  13   3   6      864.10      971.41     13.69 o 
  14   3   6      230.54      223.42     10.12 o 
  15   3   6     5412.86     5226.26     51.84 o 
  16   3   6       71.42       57.36     11.70 o 
  17   3   6     1323.50     1313.39     25.94 o 
  18   3   6      228.65      233.97     17.73 o 
  19   3   6       35.05       -7.34     16.92 o 
  20   3   6      326.11      316.35     25.49 o 
  21   3   6      291.97      272.43     30.36 o 
  22   3   6        1.60        5.76     27.02 o 
  23   3   6        3.10       14.34     34.36 o 
   0   4   6     6641.44     6792.65     48.95 o 
   1   4   6    14904.48    15082.98     78.24 o 
   2   4   6     3036.66     3159.75     19.43 o 
   3   4   6     4061.34     3831.54     23.73 o 
   4   4   6      231.07      305.05      5.06 o 
   5   4   6     1890.66     2254.12     15.15 o 
   6   4   6       23.62       22.00      4.74 o 
   7   4   6     2922.54     3235.68     21.51 o 
   8   4   6     3473.27     3780.31     24.84 o 
   9   4   6      114.51      142.59      5.88 o 
  10   4   6        9.60       -4.96      4.96 o 
  11   4   6     4640.63     4673.07     33.49 o 
  12   4   6        5.58        2.26      6.44 o 
  13   4   6     2262.95     2058.62     20.58 o 
  14   4   6     3830.00     3675.54     42.92 o 
  15   4   6     1474.81     1531.83     23.42 o 
  16   4   6      277.95      297.31     14.40 o 
  17   4   6      223.51      162.57     14.77 o 
  18   4   6      552.57      601.64     22.27 o 
  19   4   6      364.08      380.74     23.74 o 
  20   4   6      346.91      350.82     27.06 o 
  21   4   6      142.42       91.37     26.72 o 
  22   4   6       51.05       40.37     30.33 o 
  23   4   6      311.47      320.46     51.31 o 
   1   5   6      224.91      192.32      4.25 o 
   2   5   6      966.74     1084.28      8.78 o 
   3   5   6     1026.39      933.37      8.97 o 
   4   5   6      112.69      104.87      5.01 o 
   5   5   6     5268.64     5495.60     35.10 o 
   6   5   6     3172.78     3820.02     30.00 o 
   7   5   6     9278.66     9280.78     63.89 o 
   8   5   6     2987.30     3265.11     22.71 o 
   9   5   6     2314.33     2152.38     19.72 o 
  10   5   6       43.44       20.99      5.65 o 
  11   5   6     1363.87     1506.01     17.97 o 
  12   5   6     6490.12     5888.90     54.06 o 
  13   5   6     3327.94     3106.21     28.21 o 
  14   5   6     2116.41     2052.32     26.26 o 
  15   5   6      318.14      286.80     14.10 o 
  16   5   6     2277.43     2329.54     33.59 o 
  17   5   6       45.88       17.33     13.81 o 
  18   5   6      439.33      382.25     21.40 o 
  19   5   6      544.28      609.62     29.51 o 
  20   5   6     1496.93     1358.59     48.49 o 
  21   5   6        2.96       38.07     26.05 o 
  22   5   6     2029.68     1929.96     74.09 o 
  23   5   6      249.75      221.88     52.74 o 
   0   6   6     7722.33     8309.52     59.46 o 
   1   6   6      199.03      137.10      4.91 o 
   2   6   6      360.22      463.33      6.65 o 
   3   6   6    18221.37    18596.01     95.03 o 
   4   6   6     8731.80     9400.21     60.19 o 
   5   6   6    19498.36    19530.89    140.00 o 
   6   6   6       15.06       26.61      5.00 o 
   7   6   6      192.16      219.02      6.28 o 
   8   6   6     2533.75     2438.91     19.78 o 
   9   6   6      111.12      107.28      6.21 o 
  10   6   6      291.53      276.30      8.27 o 
  11   6   6      266.69      217.37      8.71 o 
  12   6   6        2.30        7.82      7.50 o 
  13   6   6     1586.41     1616.20     21.48 o 
  14   6   6      469.29      441.05     14.71 o 
  15   6   6      927.77      962.09     20.86 o 
  16   6   6        8.24      -12.33     12.33 o 
  17   6   6      502.45      418.48     23.18 o 
  18   6   6      230.31      196.22     20.00 o 
  19   6   6       60.76       56.17     21.68 o 
  20   6   6      127.98      111.29     25.83 o 
  21   6   6     4241.43     4356.46    117.43 o 
  22   6   6       48.36       66.58     38.24 o 
  23   6   6      933.85     1393.21    179.28 o 
   1   7   6    12600.59    12784.51     65.35 o 
   2   7   6      794.57      748.79      8.48 o 
   3   7   6     1340.06     1332.60     11.89 o 
   4   7   6    17958.05    18744.28    116.57 o 
   5   7   6     1508.34     1425.99     13.78 o 
   6   7   6      777.99      911.31     11.36 o 
   7   7   6       35.99       40.75      5.50 o 
   8   7   6      970.55      951.41     13.76 o 
   9   7   6     4848.00     4838.41     40.23 o 
  10   7   6     8413.98     8117.65     62.56 o 
  11   7   6     3108.62     2985.11     30.62 o 
  12   7   6       69.27       49.79      9.10 o 
  13   7   6     3463.44     3707.35     45.36 o 
  14   7   6      137.51      157.40     12.43 o 
  15   7   6      133.19      114.10     13.38 o 
  16   7   6        6.16        6.91     14.20 o 
  17   7   6     3746.40     3843.80     62.24 o 
  18   7   6      359.99      352.18     24.42 o 
  19   7   6     2911.27     3119.61     86.63 o 
  20   7   6      157.11      153.36     28.37 o 
  21   7   6       48.39      -13.75     32.21 o 
  22   7   6      114.33      166.03     45.61 o 
   0   8   6     5826.36     6408.28     51.31 o 
   1   8   6     2057.77     2094.44     15.69 o 
   2   8   6     5987.34     6300.71     35.09 o 
   3   8   6      272.85      315.51      6.91 o 
   4   8   6     4218.74     4536.43     32.81 o 
   5   8   6     9128.62     9625.63     69.05 o 
   6   8   6      730.75      820.99     11.04 o 
   7   8   6      461.84      525.68      9.41 o 
   8   8   6       23.64       57.66      6.19 o 
   9   8   6       21.56        8.48      6.56 o 
  10   8   6       45.25       25.17      7.49 o 
  11   8   6     3017.70     2824.03     31.61 o 
  12   8   6       95.68       83.74     10.64 o 
  13   8   6        5.25       -5.20     10.18 o 
  14   8   6      890.27      829.91     23.53 o 
  15   8   6     1213.26     1254.65     32.02 o 
  16   8   6      481.68      486.73     21.56 o 
  17   8   6      587.15      575.80     25.83 o 
  18   8   6      157.64      217.48     23.45 o 
  19   8   6      148.08      170.75     26.14 o 
  20   8   6      608.09      604.72     41.22 o 
  21   8   6      285.90      289.73     43.31 o 
  22   8   6       21.15        8.03     44.51 o 
   1   9   6    16690.82    16929.49     93.78 o 
   2   9   6      588.76      556.98      8.54 o 
   3   9   6     2886.86     2790.97     20.76 o 
   4   9   6     9286.52     9297.40     62.60 o 
   5   9   6     3862.57     3809.04     31.96 o 
   6   9   6     2365.44     2334.05     22.71 o 
   7   9   6     1336.48     1391.90     17.25 o 
   8   9   6     4839.67     5046.32     49.18 o 
   9   9   6       53.49       53.65      7.68 o 
  10   9   6     1520.31     1692.58     19.71 o 
  11   9   6      919.19      914.14     17.65 o 
  12   9   6      539.39      607.25     16.56 o 
  13   9   6       37.21       40.59     11.55 o 
  14   9   6      246.43      252.93     16.18 o 
  15   9   6      472.35      473.71     20.81 o 
  16   9   6      159.93      127.26     17.76 o 
  17   9   6     1066.82     1141.57     39.72 o 
  18   9   6      182.08      177.05     24.04 o 
  19   9   6       68.59       14.05     26.20 o 
  20   9   6        4.78       34.73     35.05 o 
  21   9   6      287.76      346.44     51.75 o 
   0  10   6       85.90       61.71      8.75 o 
   1  10   6     1339.03     1424.58     14.69 o 
   2  10   6      639.93      636.13      9.68 o 
   3  10   6      304.22      274.09      7.64 o 
   4  10   6      672.63      814.45     11.03 o 
   5  10   6     1376.83     1367.91     16.05 o 
   6  10   6     1501.73     1480.23     16.63 o 
   7  10   6     1237.34     1235.57     15.59 o 
   8  10   6     1156.85     1278.57     16.51 o 
   9  10   6     2453.29     2345.16     27.81 o 
  10  10   6      394.08      385.39     15.87 o 
  11  10   6       10.12       -6.83      9.84 o 
  12  10   6      560.58      601.56     17.68 o 
  13  10   6      613.03      674.15     22.40 o 
  14  10   6     1404.09     1386.40     34.55 o 
  15  10   6       15.42       13.65     15.44 o 
  16  10   6       42.58       57.76     17.94 o 
  17  10   6     1014.98      994.77     36.76 o 
  18  10   6      229.63      228.78     28.35 o 
  19  10   6       80.41       34.99     30.13 o 
  20  10   6       99.19       91.16     38.14 o 
  21  10   6      248.96      227.78     54.14 o 
   1  11   6     7663.06     7578.61     52.54 o 
   2  11   6      225.52      245.07      8.26 o 
   3  11   6        8.03       -3.44      6.25 o 
   4  11   6      106.30       77.09      7.18 o 
   5  11   6      285.88      276.26      9.13 o 
   6  11   6      355.25      347.21     10.23 o 
   7  11   6      521.27      538.61     12.10 o 
   8  11   6     5610.20     5565.52     68.19 o 
   9  11   6      852.11      812.50     16.48 o 
  10  11   6      435.25      462.35     16.49 o 
  11  11   6     1291.63     1343.17     25.58 o 
  12  11   6        4.95        2.36     12.56 o 
  13  11   6      177.13      104.63     14.97 o 
  14  11   6     2019.55     2173.01     40.97 o 
  15  11   6      996.12     1072.86     33.20 o 
  16  11   6      173.77      217.63     23.71 o 
  17  11   6      356.91      382.26     34.62 o 
  18  11   6       93.85       83.13     28.61 o 
  19  11   6      362.24      170.09     40.29 o 
  20  11   6     1005.06     1101.84     95.45 o 
   0  12   6        0.19       19.20     10.45 o 
   1  12   6     5406.11     5470.09     41.06 o 
   2  12   6       38.82       64.05      7.70 o 
   3  12   6     5230.89     5132.46     36.86 o 
   4  12   6     3330.24     3409.31     32.93 o 
   5  12   6       12.18       -3.40      7.76 o 
   6  12   6      842.10      953.24     20.25 o 
   7  12   6     7251.76     7364.99     85.87 o 
   8  12   6      822.87      847.09     17.99 o 
   9  12   6      499.96      514.06     18.51 o 
  10  12   6        8.86        4.09     12.07 o 
  11  12   6     1429.77     1420.71     33.82 o 
  12  12   6      227.96      272.44     17.25 o 
  13  12   6      812.86      842.51     29.83 o 
  14  12   6       34.16       37.93     17.54 o 
  15  12   6     2222.92     2258.62     67.84 o 
  16  12   6      282.14      356.85     32.12 o 
  17  12   6     1260.44     1263.47     50.37 o 
  18  12   6      188.87      242.94     43.95 o 
  19  12   6      654.76      568.25     76.07 o 
  20  12   6      219.69      188.20     68.78 o 
   1  13   6     1198.42     1161.08     17.03 o 
   2  13   6       55.54       38.76      8.92 o 
   3  13   6     1893.47     1941.47     23.27 o 
   4  13   6      682.08      708.57     15.42 o 
   5  13   6      235.07      274.46     12.52 o 
   6  13   6      310.52      332.49     13.91 o 
   7  13   6     1821.96     1997.91     32.58 o 
   8  13   6      760.64      784.78     19.16 o 
   9  13   6      479.35      503.97     18.56 o 
  10  13   6      257.77      302.44     16.95 o 
  11  13   6     2201.80     2303.76     50.17 o 
  12  13   6       14.10       15.52     15.21 o 
  13  13   6      555.17      580.09     25.36 o 
  14  13   6       41.76       31.86     19.45 o 
  15  13   6      271.45      322.48     30.39 o 
  16  13   6     1006.77      944.09     45.29 o 
  17  13   6     1242.16     1372.03    100.63 o 
  18  13   6     1301.08     1419.10    127.84 o 
  19  13   6        4.24       88.14     63.74 o 
   0  14   6     5486.77     5559.71     84.78 o 
   1  14   6      862.25      715.69     19.29 o 
   2  14   6     4473.85     4304.35     46.40 o 
   3  14   6     4033.72     3970.02     45.88 o 
   4  14   6      107.24      115.78     13.08 o 
   5  14   6      542.50      593.52     18.18 o 
   6  14   6     1131.46     1188.75     24.71 o 
   7  14   6     1299.02     1384.93     30.78 o 
   8  14   6      193.39      223.15     16.83 o 
   9  14   6      719.54      763.77     22.86 o 
  10  14   6      425.63      412.81     19.51 o 
  11  14   6     1402.61     1389.26     39.74 o 
  12  14   6     1213.22     1218.71     41.18 o 
  13  14   6     1047.09     1051.52     42.64 o 
  14  14   6      547.76      440.87     37.63 o 
  15  14   6     2246.60     2215.37     79.44 o 
  16  14   6       19.44      -14.48     34.97 o 
  17  14   6      395.14      440.63     58.33 o 
  18  14   6      162.74       89.94     79.73 o 
   1  15   6      137.28      228.55     16.28 o 
   2  15   6       94.96      103.63     14.62 o 
   3  15   6     1703.77     1737.96     30.02 o 
   4  15   6      142.81      102.56     14.74 o 
   5  15   6      113.56      130.74     15.53 o 
   6  15   6     2462.68     2545.28     41.92 o 
   7  15   6     3922.44     3968.07     65.25 o 
   8  15   6      210.34      181.85     17.33 o 
   9  15   6      528.88      571.49     23.37 o 
  10  15   6       75.03      109.50     19.19 o 
  11  15   6      696.60      695.52     30.33 o 
  12  15   6       75.96       84.26     22.28 o 
  13  15   6      138.23      101.38     26.17 o 
  14  15   6        0.19      -14.44     27.41 o 
  15  15   6      400.78      467.94     56.77 o 
  16  15   6       71.09       17.97     43.09 o 
  17  15   6       95.52       64.78     52.40 o 
   0  16   6      310.53      322.10     26.61 o 
   1  16   6      730.83      712.78     23.61 o 
   2  16   6     4395.89     4261.17     57.34 o 
   3  16   6     5082.35     5018.03     62.55 o 
   4  16   6       87.55       77.74     16.13 o 
   5  16   6     1587.96     1588.92     32.83 o 
   6  16   6      124.12      116.91     17.23 o 
   7  16   6       64.62       50.19     16.63 o 
   8  16   6     1305.93     1352.82     51.36 o 
   9  16   6     6039.85     6266.67    162.89 o 
  10  16   6      439.20      456.39     28.93 o 
  11  16   6     1189.87     1180.84     42.83 o 
  12  16   6      272.42      238.08     31.79 o 
  13  16   6       37.37      125.02     31.27 o 
  14  16   6       11.22      -31.54     44.42 o 
  15  16   6       64.03       47.99     45.30 o 
  16  16   6     1456.27     1483.26    172.84 o 
   1  17   6      665.61      705.47     25.21 o 
   2  17   6        6.39        2.28     16.23 o 
   3  17   6        2.02       12.58     16.81 o 
   4  17   6       26.06       42.44     17.17 o 
   5  17   6      645.38      714.19     27.67 o 
   6  17   6        7.30       13.82     21.50 o 
   7  17   6      245.36      310.46     25.77 o 
   8  17   6       38.31       50.10     21.82 o 
   9  17   6      319.75      287.95     29.90 o 
  10  17   6      195.96      238.65     29.14 o 
  11  17   6     1867.91     1994.71     65.42 o 
  12  17   6      172.86      144.70     37.10 o 
  13  17   6        5.48       45.84     36.50 o 
  14  17   6      118.03       78.51     48.93 o 
  15  17   6      578.01      580.02     74.28 o 
   0  18   6     1616.08     1524.28     63.66 o 
   1  18   6      479.81      453.49     30.54 o 
   2  18   6      463.10      457.79     39.80 o 
   3  18   6     1228.57     1210.27     42.93 o 
   4  18   6      152.11       83.39     26.97 o 
   5  18   6      533.15      482.45     32.07 o 
   6  18   6      989.60      996.34     38.81 o 
   7  18   6       10.64       20.51     24.64 o 
   8  18   6      133.74      183.38     31.71 o 
   9  18   6      348.95      339.21     35.03 o 
  10  18   6       71.87      119.94     32.39 o 
  11  18   6      138.57      125.36     35.83 o 
  12  18   6      102.91       65.34     39.86 o 
  13  18   6     2023.11     1924.42     98.53 o 
   1  19   6      124.68      133.57     37.89 o 
   2  19   6      470.72      428.66     41.54 o 
   3  19   6      913.74      981.88     56.73 o 
   4  19   6      513.49      537.67     41.39 o 
   5  19   6       76.82       37.18     33.16 o 
   6  19   6       90.65       18.48     29.52 o 
   7  19   6        8.41      -29.03     29.03 o 
   8  19   6      503.80      486.45     46.85 o 
   9  19   6      115.94      121.13     35.95 o 
  10  19   6       65.69       77.69     38.44 o 
  11  19   6     2494.68     2675.83    146.09 o 
  12  19   6        0.05      -58.51     58.51 o 
   0  20   6       77.33       52.29     56.09 o 
   1  20   6      185.16      142.92     43.73 o 
   2  20   6        0.45        9.11     38.75 o 
   3  20   6      559.44      571.82     54.45 o 
   4  20   6      162.88      204.72     45.63 o 
   5  20   6     1010.91      952.11     79.27 o 
   6  20   6        0.00      -39.39     48.38 o 
   7  20   6      113.48       96.88     51.59 o 
   8  20   6       26.92       37.36     47.18 o 
   9  20   6     1039.03      979.11    139.65 o 
  10  20   6       20.51       77.02     80.09 o 
   1  21   6       37.83       -3.88     60.17 o 
   2  21   6      246.68      219.95     73.51 o 
   3  21   6      977.24      841.08    115.81 o 
   4  21   6      431.30      535.68    146.88 o 
   5  21   6      300.45      136.08    120.96 o 
   6  21   6      709.30      582.79    113.78 o 
   7  21   6     1232.41     1057.55    132.11 o 
   1   1   7     5890.53     5877.81     31.32 o 
   2   1   7    27601.01    27587.04    130.11 o 
   3   1   7      359.67      319.71      3.87 o 
   4   1   7     1353.11     1356.58      8.98 o 
   5   1   7      389.32      462.27      5.31 o 
   6   1   7      119.34       76.27      4.01 o 
   7   1   7    11424.48    11959.86     58.06 o 
   8   1   7     4240.60     3947.97     22.67 o 
   9   1   7      558.64      643.46      7.83 o 
  10   1   7     2227.64     2262.29     16.49 o 
  11   1   7      340.32      370.29      7.53 o 
  12   1   7      626.34      687.49     10.83 o 
  13   1   7     1577.00     1499.96     16.61 o 
  14   1   7    17789.40    16517.86    108.31 o 
  15   1   7        2.28       -9.14      9.14 o 
  16   1   7     1743.38     1718.12     25.96 o 
  17   1   7      483.68      432.19     17.27 o 
  18   1   7      523.97      577.83     23.49 o 
  19   1   7       54.14       46.67     19.06 o 
  20   1   7     2427.84     2340.88     59.44 o 
  21   1   7        5.91       26.86     22.64 o 
  22   1   7      108.74      117.87     29.00 o 
  23   1   7      842.81      919.73     57.17 o 
   0   2   7     2314.15     1908.18     18.46 o 
   1   2   7    32163.53    31610.64    166.17 o 
   2   2   7     2959.49     2962.95     17.04 o 
   3   2   7     2994.81     3196.50     17.78 o 
   4   2   7     1509.47     1530.86     10.14 o 
   5   2   7     9663.74     9812.97     48.80 o 
   6   2   7     2640.30     2733.86     16.60 o 
   7   2   7     4874.45     4953.27     28.14 o 
   8   2   7     2680.45     2759.66     17.75 o 
   9   2   7     5002.88     4785.49     27.75 o 
  10   2   7      353.64      463.91      7.52 o 
  11   2   7      182.18      195.84      6.81 o 
  12   2   7      135.59      128.83      6.74 o 
  13   2   7        0.96       -6.46      6.46 o 
  14   2   7      625.09      569.34     13.51 o 
  15   2   7     2533.01     2606.69     30.78 o 
  16   2   7      165.76      127.95     13.08 o 
  17   2   7     5245.87     5076.58     69.29 o 
  18   2   7        0.17      -13.44     13.44 o 
  19   2   7      647.43      613.28     26.34 o 
  20   2   7      298.32      217.93     23.73 o 
  21   2   7     2487.29     2480.86     62.43 o 
  22   2   7      427.23      332.22     33.49 o 
  23   2   7      199.91      211.69     40.90 o 
   1   3   7     3503.63     3594.45     21.55 o 
   2   3   7     7962.31     7956.15     43.08 o 
   3   3   7       57.08       19.06      3.14 o 
   4   3   7    19755.44    20459.02    105.73 o 
   5   3   7      940.82     1051.85      9.06 o 
   6   3   7        0.04       -4.15      4.15 o 
   7   3   7     5598.43     5801.73     33.05 o 
   8   3   7       29.16       69.91      4.96 o 
   9   3   7      741.61      683.83      8.76 o 
  10   3   7      581.96      582.46      8.82 o 
  11   3   7      175.03      225.08      7.05 o 
  12   3   7      107.27       94.93      7.07 o 
  13   3   7     2526.66     2546.30     25.08 o 
  14   3   7     5380.84     5298.83     41.81 o 
  15   3   7      178.72      184.89     12.24 o 
  16   3   7     1747.05     1669.48     28.50 o 
  17   3   7      568.99      520.06     18.91 o 
  18   3   7      538.22      569.47     22.23 o 
  19   3   7       45.52       36.57     17.78 o 
  20   3   7      383.73      400.26     26.60 o 
  21   3   7       41.48       31.01     23.16 o 
  22   3   7      204.13      122.39     32.27 o 
  23   3   7      123.28       92.28     40.41 o 
   0   4   7    11726.88    11369.25     85.27 o 
   1   4   7     6154.15     6184.52     33.11 o 
   2   4   7     4581.38     4986.33     27.72 o 
   3   4   7    19436.85    20090.82    121.28 o 
   4   4   7    14312.50    14748.93     75.13 o 
   5   4   7     3224.62     3318.92     22.96 o 
   6   4   7      329.45      252.17      6.03 o 
   7   4   7       28.32       33.56      4.67 o 
   8   4   7     2039.39     2174.07     16.43 o 
   9   4   7      800.26      937.83     11.01 o 
  10   4   7      254.11      249.37      7.26 o 
  11   4   7       43.59       10.66      6.02 o 
  12   4   7      648.45      678.32     11.85 o 
  13   4   7    14864.31    14637.85    104.80 o 
  14   4   7      119.75      103.84      9.97 o 
  15   4   7      365.39      355.69     14.07 o 
  16   4   7      252.86      203.84     13.58 o 
  17   4   7      336.92      325.69     17.52 o 
  18   4   7       28.44       17.73     15.60 o 
  19   4   7       39.24       62.25     18.76 o 
  20   4   7        3.49       -4.77     20.41 o 
  21   4   7      248.47      233.96     29.93 o 
  22   4   7      654.03      675.02     46.50 o 
  23   4   7      656.45      771.15     77.31 o 
   1   5   7    22110.82    21602.10    109.57 o 
   2   5   7     9353.39     9747.10     53.80 o 
   3   5   7      588.43      635.18      7.43 o 
   4   5   7     4962.77     5676.07     34.30 o 
   5   5   7    12513.88    13347.50     86.16 o 
   6   5   7      355.70      439.39      7.17 o 
   7   5   7       41.05       30.45      4.96 o 
   8   5   7     1668.60     1631.90     15.74 o 
   9   5   7     1227.65     1122.62     12.82 o 
  10   5   7      488.86      527.03      9.45 o 
  11   5   7     9925.57     9981.57     72.40 o 
  12   5   7      875.62      877.44     13.83 o 
  13   5   7       98.43      146.41      9.76 o 
  14   5   7      974.06      994.89     18.45 o 
  15   5   7     5000.15     5012.78     49.61 o 
  16   5   7      253.75      223.17     14.98 o 
  17   5   7       10.18      -13.61     13.61 o 
  18   5   7       80.25       81.42     17.75 o 
  19   5   7       24.10       -9.55     18.55 o 
  20   5   7       38.26       39.62     23.67 o 
  21   5   7      301.85      241.78     34.29 o 
  22   5   7      150.42      195.44     36.76 o 
  23   5   7      398.47      336.24     92.88 o 
   0   6   7    20055.46    19976.67    144.59 o 
   1   6   7      869.60      844.42      8.64 o 
   2   6   7      261.38      320.61      6.09 o 
   3   6   7      307.96      480.50      7.06 o 
   4   6   7     1183.36     1045.42     11.15 o 
   5   6   7     2755.28     2992.18     20.07 o 
   6   6   7      957.51     1026.83     10.89 o 
   7   6   7     1596.51     1602.98     15.18 o 
   8   6   7     1203.59     1341.70     13.74 o 
   9   6   7      670.20      736.00     10.82 o 
  10   6   7      308.88      294.72      8.71 o 
  11   6   7     3598.77     3550.81     32.94 o 
  12   6   7     2039.41     2036.30     21.72 o 
  13   6   7      364.50      357.46     12.45 o 
  14   6   7      657.80      675.39     17.01 o 
  15   6   7     1595.48     1541.77     25.58 o 
  16   6   7      646.82      723.13     21.71 o 
  17   6   7        6.77      -12.91     15.01 o 
  18   6   7        2.52       23.29     19.83 o 
  19   6   7     1402.22     1306.99     40.22 o 
  20   6   7        6.16       13.68     23.94 o 
  21   6   7      145.49      197.08     35.90 o 
  22   6   7      117.05       95.79     42.76 o 
   1   7   7      378.02      401.16      6.81 o 
   2   7   7      990.97      989.61      9.91 o 
   3   7   7      998.28      874.22      9.60 o 
   4   7   7     1013.28     1010.34     10.59 o 
   5   7   7     1544.28     1646.76     15.27 o 
   6   7   7        7.87        8.80      5.05 o 
   7   7   7     6297.01     5971.82     44.66 o 
   8   7   7      569.44      605.71     10.17 o 
   9   7   7      383.46      369.48      8.95 o 
  10   7   7      254.06      335.50      9.74 o 
  11   7   7     2359.54     2429.35     23.64 o 
  12   7   7       64.08       42.30      8.94 o 
  13   7   7      491.17      568.39     15.56 o 
  14   7   7      724.58      649.83     17.17 o 
  15   7   7      173.80      138.33     13.72 o 
  16   7   7       68.90       64.39     15.64 o 
  17   7   7     3117.59     3259.01     53.34 o 
  18   7   7      187.65      166.61     20.32 o 
  19   7   7     2904.71     2865.87     62.99 o 
  20   7   7        5.25       16.18     26.11 o 
  21   7   7      420.76      439.91     46.68 o 
  22   7   7       11.58       31.62     40.62 o 
   0   8   7     7530.12     7289.50     58.94 o 
   1   8   7       11.38        0.69      4.76 o 
   2   8   7     2210.88     2366.62     17.56 o 
   3   8   7      277.04      261.18      6.76 o 
   4   8   7     8602.58     8795.00     60.23 o 
   5   8   7    13026.88    12685.06     94.92 o 
   6   8   7     9470.88     9333.59     76.43 o 
   7   8   7     4096.88     4165.64     37.54 o 
   8   8   7     2223.40     2131.68     19.13 o 
   9   8   7     1963.26     1961.89     19.83 o 
  10   8   7      532.64      457.23     11.85 o 
  11   8   7     4543.11     4237.41     44.95 o 
  12   8   7     2347.18     2636.33     36.80 o 
  13   8   7      430.44      423.75     14.90 o 
  14   8   7       38.02       22.20     12.19 o 
  15   8   7      939.38      981.81     25.98 o 
  16   8   7     1209.82     1231.42     30.22 o 
  17   8   7      367.51      316.97     22.66 o 
  18   8   7     1384.46     1359.01     43.12 o 
  19   8   7     2718.21     2671.19     61.61 o 
  20   8   7      567.76      587.51     45.82 o 
  21   8   7      717.42      757.90     60.54 o 
  22   8   7      328.32      390.69     66.41 o 
   1   9   7     7825.74     7963.99     48.56 o 
   2   9   7      343.34      319.08      7.48 o 
   3   9   7     6816.90     7061.18     45.35 o 
   4   9   7      240.83      193.02      7.23 o 
   5   9   7     2058.35     2047.49     19.04 o 
   6   9   7     1405.67     1481.16     16.11 o 
   7   9   7     4246.59     4047.12     40.31 o 
   8   9   7       10.58       29.97      7.10 o 
   9   9   7     1513.57     1509.56     18.39 o 
  10   9   7      283.41      237.59     10.44 o 
  11   9   7       14.21       24.01      9.94 o 
  12   9   7      680.76      721.75     17.26 o 
  13   9   7      164.24      131.24     13.06 o 
  14   9   7      364.33      308.34     16.88 o 
  15   9   7     1154.14     1225.00     38.16 o 
  16   9   7      578.60      585.65     24.99 o 
  17   9   7       14.58      -17.94     17.94 o 
  18   9   7      614.34      652.48     32.45 o 
  19   9   7      289.82      258.44     30.89 o 
  20   9   7     1538.09     1461.47    112.44 o 
  21   9   7        8.54       -9.81     38.68 o 
   0  10   7     5728.12     5676.14     54.43 o 
   1  10   7     1876.59     1841.36     17.18 o 
   2  10   7       24.18        3.00      5.70 o 
   3  10   7     4360.40     4068.22     29.40 o 
   4  10   7      539.99      557.50     10.57 o 
   5  10   7      127.23      156.43      7.90 o 
   6  10   7      536.23      577.81     11.38 o 
   7  10   7     1074.11     1060.91     14.52 o 
   8  10   7      415.18      422.39     11.20 o 
   9  10   7     1311.25     1256.49     18.02 o 
  10  10   7     1207.95     1165.81     19.75 o 
  11  10   7      405.56      466.03     17.07 o 
  12  10   7     4068.27     3952.51     73.93 o 
  13  10   7     7986.53     7803.21    127.97 o 
  14  10   7        8.80        3.17     13.85 o 
  15  10   7     1274.92     1337.75     41.30 o 
  16  10   7     1308.45     1375.35     40.69 o 
  17  10   7      694.83      750.49     38.64 o 
  18  10   7      413.46      487.30     34.53 o 
  19  10   7      730.90      800.05     61.30 o 
  20  10   7      277.81      310.75     49.11 o 
  21  10   7      487.24      623.37     73.00 o 
   1  11   7     8388.03     8573.65     56.05 o 
   2  11   7     1107.87     1211.14     16.24 o 
   3  11   7       16.97        5.01      6.72 o 
   4  11   7     1324.73     1507.60     16.78 o 
   5  11   7      395.31      430.68     11.17 o 
   6  11   7        0.35       -7.34      7.34 o 
   7  11   7      323.51      324.60     11.22 o 
   8  11   7     1821.37     1694.39     24.24 o 
   9  11   7      678.19      727.49     16.59 o 
  10  11   7      462.59      464.51     15.82 o 
  11  11   7     5467.81     5547.90     82.37 o 
  12  11   7       58.42       41.56     13.23 o 
  13  11   7      603.94      565.43     20.52 o 
  14  11   7      449.63      488.17     21.52 o 
  15  11   7     4027.66     4221.65    126.84 o 
  16  11   7      373.50      456.79     28.80 o 
  17  11   7     1006.77      998.78     45.81 o 
  18  11   7      634.34      693.93     41.22 o 
  19  11   7      291.73      353.85     44.72 o 
  20  11   7        4.79       14.63     40.28 o 
   0  12   7     2120.01     1891.80     31.27 o 
   1  12   7        3.05        4.78      7.40 o 
   2  12   7       70.28       54.48      7.89 o 
   3  12   7     1143.59     1182.01     15.43 o 
   4  12   7      630.41      669.60     12.90 o 
   5  12   7     3136.89     3148.54     34.91 o 
   6  12   7     1550.57     1435.59     20.96 o 
   7  12   7     1410.06     1420.28     22.40 o 
   8  12   7      328.89      294.61     13.43 o 
   9  12   7      191.44      178.66     13.35 o 
  10  12   7      150.69      186.42     14.57 o 
  11  12   7       56.02       52.56     13.61 o 
  12  12   7      193.76      203.74     17.11 o 
  13  12   7      125.34      147.97     17.46 o 
  14  12   7       14.99        1.05     18.66 o 
  15  12   7        5.91       52.94     21.31 o 
  16  12   7     3784.82     3817.05     84.89 o 
  17  12   7      715.01      781.63     42.76 o 
  18  12   7      939.08     1016.56     64.28 o 
  19  12   7        6.00       11.32     53.70 o 
   1  13   7      185.90      152.56     10.23 o 
   2  13   7     5801.11     5941.11     48.99 o 
   3  13   7     5219.54     5249.05     45.79 o 
   4  13   7     3167.73     3287.60     36.77 o 
   5  13   7      355.11      404.24     13.91 o 
   6  13   7      236.37      236.68     12.79 o 
   7  13   7     8107.72     8078.92    108.91 o 
   8  13   7      479.60      489.63     17.01 o 
   9  13   7      711.41      740.08     23.63 o 
  10  13   7     3258.71     3370.04     59.25 o 
  11  13   7       73.85      101.02     16.00 o 
  12  13   7      211.66      212.57     18.67 o 
  13  13   7       30.21        3.09     18.39 o 
  14  13   7       15.08       -3.59     19.73 o 
  15  13   7       11.07      -11.29     23.10 o 
  16  13   7       28.11        9.70     26.81 o 
  17  13   7      255.02      266.26     40.83 o 
  18  13   7      553.11      659.97     89.79 o 
  19  13   7     2056.38     1984.32    410.18 o 
   0  14   7       79.37       90.83     17.40 o 
   1  14   7     4736.95     4358.98     48.07 o 
   2  14   7      126.70      141.56     14.33 o 
   3  14   7      154.24      128.04     13.54 o 
   4  14   7       42.55       37.49     12.62 o 
   5  14   7      179.80      159.38     14.05 o 
   6  14   7        0.07        4.51     12.65 o 
   7  14   7      218.04      222.61     15.63 o 
   8  14   7      326.48      262.40     16.68 o 
   9  14   7     1923.98     2063.35     43.66 o 
  10  14   7      214.05      226.00     17.72 o 
  11  14   7      358.17      314.87     21.75 o 
  12  14   7      385.48      442.22     26.92 o 
  13  14   7      128.49      145.62     23.55 o 
  14  14   7       15.69       24.98     22.90 o 
  15  14   7       82.16       74.80     28.30 o 
  16  14   7        1.47      -19.63     33.95 o 
  17  14   7        3.39      -19.24     42.27 o 
  18  14   7        0.14       31.94     85.42 o 
   1  15   7      784.93      749.03     21.74 o 
   2  15   7      411.53      471.10     18.76 o 
   3  15   7      384.49      390.88     17.88 o 
   4  15   7      456.65      482.70     19.16 o 
   5  15   7      167.97      138.95     15.94 o 
   6  15   7     1759.03     1722.73     35.39 o 
   7  15   7      288.12      310.05     18.48 o 
   8  15   7      659.64      684.83     22.69 o 
   9  15   7      445.23      462.52     21.55 o 
  10  15   7      989.03      918.25     32.19 o 
  11  15   7       91.26       52.66     20.44 o 
  12  15   7      286.71      326.49     26.90 o 
  13  15   7      101.90       40.63     28.62 o 
  14  15   7      395.45      302.97     35.35 o 
  15  15   7      231.50      241.24     42.78 o 
  16  15   7      458.95      451.66     64.61 o 
  17  15   7      255.80      247.71     62.58 o 
   0  16   7      105.54       88.73     22.56 o 
   1  16   7        4.26      -14.38     14.38 o 
   2  16   7        1.62       27.70     15.17 o 
   3  16   7     1090.32     1093.86     27.91 o 
   4  16   7      335.74      293.35     19.17 o 
   5  16   7      828.83      896.19     26.04 o 
   6  16   7      257.71      256.62     19.26 o 
   7  16   7      105.96       99.26     17.32 o 
   8  16   7      763.57      766.46     32.95 o 
   9  16   7        1.30       26.28     20.26 o 
  10  16   7        3.06      -14.74     19.70 o 
  11  16   7        0.00       39.59     24.36 o 
  12  16   7      383.31      396.59     34.43 o 
  13  16   7     3161.17     3347.39    146.35 o 
  14  16   7      182.17      159.96     40.21 o 
  15  16   7       63.33       80.52     50.70 o 
  16  16   7       29.55       53.73     55.24 o 
   1  17   7        3.17       -3.28     16.66 o 
   2  17   7      405.67      415.41     25.21 o 
   3  17   7     1362.14     1328.79     34.38 o 
   4  17   7      307.83      325.61     23.82 o 
   5  17   7     1842.84     1830.11     42.98 o 
   6  17   7     1090.70     1044.11     42.66 o 
   7  17   7       87.84       25.96     22.19 o 
   8  17   7     1886.73     1772.19     70.75 o 
   9  17   7       85.44       78.20     26.64 o 
  10  17   7      121.65      149.86     28.67 o 
  11  17   7      431.55      490.55     36.27 o 
  12  17   7       10.94       -7.41     33.43 o 
  13  17   7       46.30       77.88     41.64 o 
  14  17   7      707.19      944.39    112.37 o 
  15  17   7       92.03      134.01     66.21 o 
   0  18   7     4648.59     4499.12    113.13 o 
   1  18   7       37.64       38.31     24.25 o 
   2  18   7     2442.76     2443.77     62.61 o 
   3  18   7        0.01        7.96     22.73 o 
   4  18   7       29.98        2.98     23.47 o 
   5  18   7      817.24      868.29     40.81 o 
   6  18   7      242.84      220.89     28.42 o 
   7  18   7      123.12       92.01     28.83 o 
   8  18   7      382.33      429.42     38.49 o 
   9  18   7      158.22      111.94     30.77 o 
  10  18   7      952.95     1047.21     51.38 o 
  11  18   7       42.43       15.45     35.06 o 
  12  18   7      267.97      185.93     44.95 o 
  13  18   7       18.30      -26.06     50.87 o 
   1  19   7     7148.35     7326.20    150.45 o 
   2  19   7      524.29      490.77     54.90 o 
   3  19   7        2.33      -35.99     35.99 o 
   4  19   7      224.23      195.13     36.41 o 
   5  19   7       36.74      -11.93     37.55 o 
   6  19   7       26.67       25.43     31.33 o 
   7  19   7       24.12       -6.71     31.42 o 
   8  19   7       23.39       -5.12     36.47 o 
   9  19   7      246.01      229.28     49.39 o 
  10  19   7      419.36      487.60     57.29 o 
  11  19   7     2119.83     2145.50    104.90 o 
   0  20   7      291.63      223.87     65.11 o 
   1  20   7      608.79      635.72     56.58 o 
   2  20   7      333.36      344.73     59.73 o 
   3  20   7      136.83      163.36     44.18 o 
   4  20   7      375.57      293.67     52.00 o 
   5  20   7      593.19      550.95     66.69 o 
   6  20   7      884.97      847.35     70.37 o 
   7  20   7      426.72      366.49     60.00 o 
   8  20   7      220.87      209.60     61.73 o 
   9  20   7     1668.69     1880.94    221.06 o 
   1  21   7     1737.22     1572.49    203.04 o 
   2  21   7      510.10      384.48    140.40 o 
   3  21   7       54.04       54.00    112.32 o 
   4  21   7      568.56      758.16    164.16 o 
   5  21   7       15.05       88.56    114.48 o 
   6  21   7       22.41      -54.25     80.09 o 
   0   0   8    80682.34    78972.38    788.49 o 
   1   0   8       67.51       49.48      3.23 o 
   2   0   8     4238.38     4492.78     32.83 o 
   3   0   8    35261.74    34887.21    235.45 o 
   4   0   8      718.18      799.03      9.05 o 
   5   0   8    13417.44    13161.38     87.15 o 
   6   0   8    27974.95    29113.26    193.53 o 
   7   0   8     1683.45     1579.36     16.61 o 
   8   0   8    10092.91    10156.78     72.73 o 
   9   0   8      682.23      701.04     11.58 o 
  10   0   8      907.14     1005.81     14.66 o 
  11   0   8     5096.45     5089.57     47.27 o 
  12   0   8     6231.63     5907.14     54.41 o 
  13   0   8     1156.59     1193.88     23.92 o 
  14   0   8     6025.82     5916.50     63.97 o 
  15   0   8     1969.58     1953.33     33.35 o 
  16   0   8      268.65      315.85     20.20 o 
  17   0   8      171.57      147.27     20.39 o 
  18   0   8      658.29      676.70     37.95 o 
  19   0   8     8545.07     8445.62    140.90 o 
  20   0   8      476.95      425.87     38.51 o 
  21   0   8     3034.43     3159.51     96.71 o 
  22   0   8      903.19     1004.09    104.17 o 
  23   0   8      372.89      356.24     64.43 o 
   1   1   8       28.65       35.20      2.46 o 
   2   1   8      133.23      192.25      3.28 o 
   3   1   8      783.99      948.07      7.22 o 
   4   1   8    10780.41    10600.42     53.04 o 
   5   1   8     1360.70     1409.44      9.94 o 
   6   1   8    17984.15    19005.28     91.86 o 
   7   1   8     3681.10     3532.59     21.02 o 
   8   1   8      368.42      457.63      6.68 o 
   9   1   8     5990.09     6109.69     33.98 o 
  10   1   8       30.99       34.95      4.78 o 
  11   1   8     3085.00     3071.36     21.41 o 
  12   1   8    11855.04    11589.52     67.71 o 
  13   1   8      107.50      106.12      7.73 o 
  14   1   8     1533.21     1516.96     19.48 o 
  15   1   8     1103.43     1112.27     19.40 o 
  16   1   8     1950.13     1885.40     27.94 o 
  17   1   8     1791.33     1789.12     30.05 o 
  18   1   8      908.47      875.13     24.85 o 
  19   1   8     3429.15     3381.81     52.35 o 
  20   1   8     1113.80     1146.34     37.50 o 
  21   1   8      441.49      425.48     34.41 o 
  22   1   8        9.13       14.81     26.17 o 
  23   1   8      783.40      917.66     61.93 o 
   0   2   8     4588.74     4625.92     38.76 o 
   1   2   8    20825.40    20118.17    105.25 o 
   2   2   8     4036.55     4391.07     24.60 o 
   3   2   8    28431.38    27990.06    139.53 o 
   4   2   8     5046.41     5564.73     29.12 o 
   5   2   8      640.49      592.40      6.49 o 
   6   2   8     8197.35     8531.69     43.84 o 
   7   2   8     1025.38     1125.94     10.34 o 
   8   2   8     8009.62     8311.04     44.93 o 
   9   2   8       11.11       -2.39      4.43 o 
  10   2   8     5917.11     5653.13     34.20 o 
  11   2   8     5541.31     5330.13     33.28 o 
  12   2   8     4320.19     4387.19     32.63 o 
  13   2   8       28.49       13.73      7.39 o 
  14   2   8       10.24       -8.29      8.29 o 
  15   2   8     1850.29     1785.53     24.83 o 
  16   2   8      152.19      158.81     13.09 o 
  17   2   8      968.82     1031.21     24.32 o 
  18   2   8      135.38      123.83     16.45 o 
  19   2   8       54.80       38.90     17.66 o 
  20   2   8       52.47       20.38     21.13 o 
  21   2   8       20.88       64.48     25.32 o 
  22   2   8       28.66       49.02     28.28 o 
  23   2   8       38.86       28.15     38.14 o 
   1   3   8    28459.31    28150.95    151.01 o 
   2   3   8     1347.38     1362.57     10.56 o 
   3   3   8    30119.18    31898.27    168.78 o 
   4   3   8    11184.68    11886.64     63.96 o 
   5   3   8    18876.54    18968.98     92.25 o 
   6   3   8     1657.54     2055.10     14.24 o 
   7   3   8      421.57      638.92      7.86 o 
   8   3   8     1571.07     1486.84     12.78 o 
   9   3   8       73.62       56.06      5.20 o 
  10   3   8       19.59       10.45      5.38 o 
  11   3   8      191.74      184.92      6.92 o 
  12   3   8     7186.86     6903.13     46.18 o 
  13   3   8     6984.03     6631.55     47.04 o 
  14   3   8     5264.83     4926.43     40.92 o 
  15   3   8     2594.37     2371.33     29.08 o 
  16   3   8     2354.08     2209.80     31.12 o 
  17   3   8      295.58      301.07     17.39 o 
  18   3   8       28.17       18.60     14.74 o 
  19   3   8      895.71      927.69     31.02 o 
  20   3   8      690.32      702.05     32.97 o 
  21   3   8      923.89      894.36     39.79 o 
  22   3   8      168.62      148.09     33.59 o 
  23   3   8      826.88      811.29     81.36 o 
   0   4   8      944.67      881.54     11.29 o 
   1   4   8        0.85        0.81      3.40 o 
   2   4   8     1708.86     1683.10     12.75 o 
   3   4   8     1449.45     1506.95     13.08 o 
   4   4   8       33.89       77.68      4.56 o 
   5   4   8     4458.49     5292.78     32.42 o 
   6   4   8     4660.37     4692.65     28.03 o 
   7   4   8      593.99      666.64      8.32 o 
   8   4   8     7197.30     7422.46     47.55 o 
   9   4   8     3104.00     3129.98     23.90 o 
  10   4   8       65.47       77.92      6.36 o 
  11   4   8      353.62      400.14      9.23 o 
  12   4   8     1053.22     1047.89     14.39 o 
  13   4   8     2924.56     2712.06     25.68 o 
  14   4   8     1704.77     1681.89     22.90 o 
  15   4   8     4162.15     4254.05     43.50 o 
  16   4   8        5.38       15.58     11.78 o 
  17   4   8      137.46      160.25     16.41 o 
  18   4   8       91.97       69.44     16.63 o 
  19   4   8     1765.45     1682.74     46.01 o 
  20   4   8      120.99      110.52     23.03 o 
  21   4   8      420.39      411.73     33.04 o 
  22   4   8       69.54      120.44     35.86 o 
  23   4   8      437.75      532.90    102.88 o 
   1   5   8    15761.36    16465.66     87.30 o 
   2   5   8     1002.24     1044.53      9.48 o 
   3   5   8      195.59      121.90      4.95 o 
   4   5   8     1866.84     1718.44     13.31 o 
   5   5   8     1098.02     1010.28      9.76 o 
   6   5   8     1076.50     1116.54     11.00 o 
   7   5   8     5490.04     5717.44     35.31 o 
   8   5   8      381.02      380.67      7.48 o 
   9   5   8       12.15       -5.12      5.12 o 
  10   5   8       85.19       56.01      6.51 o 
  11   5   8       12.88        7.15      6.98 o 
  12   5   8      111.69       73.51      8.36 o 
  13   5   8      419.18      450.57     12.69 o 
  14   5   8      112.60       67.90     10.81 o 
  15   5   8      475.36      518.48     16.51 o 
  16   5   8      722.76      708.54     24.79 o 
  17   5   8      931.20      983.14     30.58 o 
  18   5   8      346.42      318.58     23.14 o 
  19   5   8      779.46      786.74     31.36 o 
  20   5   8      510.90      535.32     33.65 o 
  21   5   8     1256.74     1255.97     53.70 o 
  22   5   8       14.77      -35.93     35.93 o 
   0   6   8     1627.72     1891.24     20.10 o 
   1   6   8     2375.77     2444.67     17.29 o 
   2   6   8     8949.11     8958.02     49.96 o 
   3   6   8     6083.56     6745.17     38.48 o 
   4   6   8      573.43      718.87      8.71 o 
   5   6   8     4586.44     4390.49     28.51 o 
   6   6   8     3461.70     3763.56     28.53 o 
   7   6   8      172.01      188.40      6.26 o 
   8   6   8     5824.37     6015.34     44.92 o 
   9   6   8    10054.60     9807.96     74.57 o 
  10   6   8     4549.33     4394.48     36.83 o 
  11   6   8     8166.02     7907.06     70.21 o 
  12   6   8     2443.26     2405.28     26.78 o 
  13   6   8     1831.45     1946.63     25.20 o 
  14   6   8      380.78      336.50     13.56 o 
  15   6   8        5.55        3.21     11.47 o 
  16   6   8        6.04       29.80     13.61 o 
  17   6   8      666.98      681.11     24.70 o 
  18   6   8     2268.68     2223.73     54.11 o 
  19   6   8      295.94      289.25     25.23 o 
  20   6   8     1916.27     1865.06     66.34 o 
  21   6   8     1342.45     1375.15     88.00 o 
  22   6   8      214.76      241.25     47.42 o 
   1   7   8     1036.91      967.58      9.96 o 
   2   7   8     1341.21     1266.91     11.64 o 
   3   7   8     3711.58     4154.78     25.76 o 
   4   7   8     6026.21     6348.43     43.26 o 
   5   7   8     1571.12     1510.86     15.69 o 
   6   7   8       67.99      135.25      6.02 o 
   7   7   8     5215.30     4952.84     38.92 o 
   8   7   8     1968.33     1773.56     19.02 o 
   9   7   8     1289.24     1282.64     15.92 o 
  10   7   8      451.64      438.11     10.46 o 
  11   7   8     1364.60     1331.42     17.45 o 
  12   7   8      322.92      266.56     11.48 o 
  13   7   8     1883.56     1819.07     24.76 o 
  14   7   8      550.69      582.44     16.41 o 
  15   7   8      505.49      513.56     17.81 o 
  16   7   8      744.11      688.66     24.10 o 
  17   7   8      635.82      707.95     32.61 o 
  18   7   8       47.08       34.39     19.08 o 
  19   7   8     1490.62     1487.22     62.56 o 
  20   7   8     1036.95     1044.38     46.86 o 
  21   7   8        4.42       -3.79     34.47 o 
  22   7   8      157.47      136.21     63.42 o 
   0   8   8       26.29       42.66      7.62 o 
   1   8   8     7971.78     7819.57     45.82 o 
   2   8   8     4548.63     5000.17     30.68 o 
   3   8   8     2076.36     2186.21     18.09 o 
   4   8   8       14.61        9.31      5.19 o 
   5   8   8     3054.88     2945.92     24.52 o 
   6   8   8      647.44      645.18     10.04 o 
   7   8   8     2731.94     2628.31     25.01 o 
   8   8   8      614.17      678.73     10.96 o 
   9   8   8       85.60       79.03      7.47 o 
  10   8   8        3.64       -7.37      7.37 o 
  11   8   8     4165.93     4276.46     45.93 o 
  12   8   8     1475.23     1489.63     25.35 o 
  13   8   8       76.04       38.74     11.25 o 
  14   8   8      398.80      383.31     15.94 o 
  15   8   8      164.04      147.40     15.55 o 
  16   8   8        0.19        6.58     15.55 o 
  17   8   8      507.66      469.42     28.77 o 
  18   8   8       78.13      118.71     23.12 o 
  19   8   8       29.09        6.92     24.09 o 
  20   8   8      225.77      234.91     37.73 o 
  21   8   8      554.27      607.21     57.22 o 
  22   8   8       54.59       47.52    114.48 o 
   1   9   8      437.29      513.46      8.93 o 
   2   9   8     3008.15     2974.39     22.12 o 
   3   9   8     1699.83     1631.03     15.45 o 
   4   9   8       36.40       31.24      5.92 o 
   5   9   8      110.60      175.72      7.35 o 
   6   9   8     2348.33     2281.58     21.71 o 
   7   9   8     1551.99     1550.67     16.80 o 
   8   9   8       12.66       16.48      7.06 o 
   9   9   8        4.92       -7.34      7.34 o 
  10   9   8     2563.81     2503.07     31.32 o 
  11   9   8     4653.02     4686.28     60.73 o 
  12   9   8      242.32      212.78     13.10 o 
  13   9   8     1225.71     1276.89     32.02 o 
  14   9   8      270.89      282.79     16.81 o 
  15   9   8      977.92      938.50     26.62 o 
  16   9   8       35.92       28.15     17.26 o 
  17   9   8      491.84      514.17     27.93 o 
  18   9   8      269.10      310.23     29.60 o 
  19   9   8      140.49      197.97     32.09 o 
  20   9   8     1016.67     1070.17     80.05 o 
  21   9   8        3.34        5.10     39.78 o 
   0  10   8      128.93      138.45     10.12 o 
   1  10   8        3.38       -5.76      5.76 o 
   2  10   8      295.68      255.99      7.73 o 
   3  10   8      571.18      534.58      9.88 o 
   4  10   8     2757.20     2770.66     23.93 o 
   5  10   8     4296.16     4158.66     37.03 o 
   6  10   8       15.82       21.80      7.44 o 
   7  10   8      248.82      281.79      9.98 o 
   8  10   8      146.07      131.36      8.96 o 
   9  10   8      439.15      458.86     12.65 o 
  10  10   8      893.31      974.46     18.38 o 
  11  10   8        0.22      -10.49     10.49 o 
  12  10   8        5.45      -10.24     11.44 o 
  13  10   8      694.62      761.27     20.66 o 
  14  10   8      244.00      239.93     17.39 o 
  15  10   8      284.48      297.46     21.33 o 
  16  10   8       11.84       26.53     18.88 o 
  17  10   8       18.86      -17.66     20.32 o 
  18  10   8       11.03       26.39     24.08 o 
  19  10   8       14.49      -14.86     28.98 o 
  20  10   8      803.94      871.70    112.86 o 
  21  10   8     1148.46     1300.33    200.88 o 
   1  11   8      132.81       92.52      7.39 o 
   2  11   8      985.65      954.60     13.43 o 
   3  11   8      641.82      627.88     11.41 o 
   4  11   8      116.27      128.15      8.04 o 
   5  11   8       17.07        7.42      7.48 o 
   6  11   8      787.43      810.73     13.92 o 
   7  11   8      118.99      110.41     10.15 o 
   8  11   8     2545.18     2381.78     37.83 o 
   9  11   8        4.89      -10.25     10.25 o 
  10  11   8        7.46        7.08     11.25 o 
  11  11   8     6900.67     6867.82     93.65 o 
  12  11   8       60.23       36.20     13.04 o 
  13  11   8      505.93      563.99     24.09 o 
  14  11   8       76.47       69.45     16.87 o 
  15  11   8     1034.70     1107.50     39.46 o 
  16  11   8       50.70       62.27     22.19 o 
  17  11   8     1131.90     1302.38     43.58 o 
  18  11   8       26.97       26.91     28.86 o 
  19  11   8        0.05       33.96     38.66 o 
  20  11   8      761.52      840.20     68.59 o 
   0  12   8     5890.56     6018.39     62.73 o 
   1  12   8        0.32       -7.44      7.44 o 
   2  12   8      492.57      462.47     11.25 o 
   3  12   8      146.40      135.95      8.91 o 
   4  12   8      638.51      603.05     12.65 o 
   5  12   8      390.49      493.23     13.10 o 
   6  12   8     5613.97     5635.14     57.44 o 
   7  12   8      127.95       95.28     11.45 o 
   8  12   8      641.47      635.76     17.58 o 
   9  12   8     5875.67     5894.99     72.41 o 
  10  12   8       11.34       -2.15     12.14 o 
  11  12   8      703.89      682.75     23.87 o 
  12  12   8      384.62      413.31     21.71 o 
  13  12   8     5176.41     5381.25     95.36 o 
  14  12   8      501.30      524.88     26.71 o 
  15  12   8      584.58      690.03     33.96 o 
  16  12   8      618.89      771.44     38.85 o 
  17  12   8     3410.42     3415.00     91.45 o 
  18  12   8       23.41       30.59     33.17 o 
  19  12   8       20.28       39.73     41.90 o 
   1  13   8     1130.86      997.64     17.59 o 
   2  13   8       38.72       53.06     10.12 o 
   3  13   8      370.60      401.16     13.51 o 
   4  13   8      557.45      590.32     15.52 o 
   5  13   8     1575.92     1575.01     24.55 o 
   6  13   8     1695.61     1668.46     27.89 o 
   7  13   8       14.67       46.95     12.58 o 
   8  13   8     2907.41     2956.69     39.34 o 
   9  13   8      607.19      587.10     19.73 o 
  10  13   8       16.73       -3.80     13.55 o 
  11  13   8      514.76      477.84     21.25 o 
  12  13   8      352.14      347.26     21.78 o 
  13  13   8      152.70      107.73     23.92 o 
  14  13   8       36.53        8.37     20.45 o 
  15  13   8      581.35      649.63     33.68 o 
  16  13   8      213.51      235.01     32.34 o 
  17  13   8      140.70      211.24     39.01 o 
  18  13   8      619.61      624.82     61.27 o 
  19  13   8       19.88       67.95     72.55 o 
   0  14   8      255.36      250.03     22.74 o 
   1  14   8        0.77       22.73     12.19 o 
   2  14   8      432.02      349.49     16.83 o 
   3  14   8      621.61      625.89     19.16 o 
   4  14   8       13.44       17.69     12.32 o 
   5  14   8      825.51      816.19     21.37 o 
   6  14   8      557.19      568.84     19.16 o 
   7  14   8      631.25      640.99     20.17 o 
   8  14   8      323.24      341.12     17.47 o 
   9  14   8     3911.37     4099.40     87.15 o 
  10  14   8     1540.26     1597.76     32.68 o 
  11  14   8      518.52      519.35     27.86 o 
  12  14   8     1138.36     1144.08     42.38 o 
  13  14   8      330.14      403.16     30.53 o 
  14  14   8        4.43       -5.12     22.84 o 
  15  14   8       87.62       80.87     31.03 o 
  16  14   8       67.13      102.11     37.50 o 
  17  14   8      267.19      302.44     54.94 o 
  18  14   8     1108.05     1273.13    119.72 o 
   1  15   8       62.73       32.28     13.77 o 
   2  15   8      313.22      318.28     17.59 o 
   3  15   8      917.13      867.48     22.78 o 
   4  15   8       50.81       23.05     13.85 o 
   5  15   8      458.61      452.97     19.38 o 
   6  15   8     3087.04     3039.44     50.54 o 
   7  15   8     6401.21     6286.37     88.51 o 
   8  15   8      206.00      184.48     17.17 o 
   9  15   8      268.39      306.04     22.60 o 
  10  15   8      847.90      863.97     30.76 o 
  11  15   8     1729.93     1790.84     57.10 o 
  12  15   8       72.44       80.63     22.60 o 
  13  15   8      640.89      668.77     46.46 o 
  14  15   8      389.96      456.25     37.90 o 
  15  15   8      235.83      196.56     41.60 o 
  16  15   8      687.77      699.32     66.04 o 
  17  15   8      180.15      222.23     59.97 o 
   0  16   8      350.59      403.97     27.70 o 
   1  16   8      686.74      686.54     23.39 o 
   2  16   8     2500.18     2446.22     40.75 o 
   3  16   8      297.34      319.71     19.32 o 
   4  16   8       65.07       43.37     15.89 o 
   5  16   8     2838.88     2902.70     43.73 o 
   6  16   8     1706.79     1793.43     34.67 o 
   7  16   8     3044.95     3038.80     51.20 o 
   8  16   8     1835.35     1860.52     55.45 o 
   9  16   8      908.89      931.22     34.25 o 
  10  16   8      450.04      465.29     28.33 o 
  11  16   8       17.52       -1.64     22.59 o 
  12  16   8       46.18       82.63     28.00 o 
  13  16   8     2891.72     2987.13    120.24 o 
  14  16   8      308.78      270.60     44.15 o 
  15  16   8     2184.64     2341.54    173.44 o 
  16  16   8      249.96      196.09     60.24 o 
   1  17   8      329.98      320.04     21.05 o 
   2  17   8     2217.79     2087.29     41.36 o 
   3  17   8       39.93       27.18     18.46 o 
   4  17   8      962.72     1014.91     36.36 o 
   5  17   8       70.23       65.08     21.16 o 
   6  17   8       13.84      -19.69     19.69 o 
   7  17   8       40.87       34.26     22.57 o 
   8  17   8       73.78       60.99     23.45 o 
   9  17   8      911.09      953.35     46.08 o 
  10  17   8      228.76      137.05     28.55 o 
  11  17   8     1247.27     1312.63     51.64 o 
  12  17   8      488.26      426.58     46.97 o 
  13  17   8      181.75      292.74     49.47 o 
  14  17   8      102.22      100.36     50.95 o 
   0  18   8      986.52     1131.98     80.34 o 
   1  18   8     2790.73     2731.93     62.23 o 
   2  18   8       35.59        3.13     23.61 o 
   3  18   8     3409.40     3594.17     75.95 o 
   4  18   8       58.26       40.01     25.41 o 
   5  18   8        8.16      -11.02     29.08 o 
   6  18   8       84.50       44.91     28.39 o 
   7  18   8      919.10      947.71     55.98 o 
   8  18   8       18.97      -17.67     27.22 o 
   9  18   8        9.81        2.07     27.48 o 
  10  18   8      770.19      791.46     46.98 o 
  11  18   8      109.91       76.12     37.03 o 
  12  18   8      403.04      425.46     55.29 o 
  13  18   8      328.70      333.40     76.29 o 
   1  19   8     2365.73     2535.01     79.05 o 
   2  19   8      375.94      257.88     38.45 o 
   3  19   8      254.09      256.10     36.40 o 
   4  19   8     1414.11     1382.43     68.27 o 
   5  19   8      636.92      553.18     48.29 o 
   6  19   8      583.61      476.61     42.41 o 
   7  19   8      173.62      137.05     41.14 o 
   8  19   8      691.77      713.62     67.12 o 
   9  19   8       83.60      162.19     46.77 o 
  10  19   8      216.33      138.99     52.36 o 
  11  19   8      229.31      180.51     84.49 o 
   0  20   8      999.81     1003.70     96.06 o 
   1  20   8      504.13      473.73     55.71 o 
   2  20   8      741.53      737.27     65.09 o 
   3  20   8      195.31      246.51     51.73 o 
   4  20   8      111.04       63.71     44.76 o 
   5  20   8      620.44      596.02     68.46 o 
   6  20   8      872.11      821.53    104.83 o 
   7  20   8        0.65      -45.22     45.22 o 
   8  20   8     1411.05     1489.35    142.81 o 
   9  20   8        1.38       -7.69     60.25 o 
   3  21   8      753.84      714.96    166.32 o 
   4  21   8     1309.80     1274.41    192.24 o 
   5  21   8     1426.89     1401.30    147.56 o 
   6  21   8        0.97      -54.00    116.64 o 
   1   1   9     6990.12     6307.76     35.86 o 
   2   1   9     9372.50     9238.92     47.26 o 
   3   1   9     4540.42     4805.95     25.68 o 
   4   1   9     9345.34     9855.78     49.34 o 
   5   1   9     1323.12     1149.45      9.05 o 
   6   1   9    10004.68     9711.09     49.13 o 
   7   1   9        0.30       -4.01      4.01 o 
   8   1   9     3117.74     3311.39     21.25 o 
   9   1   9      557.02      460.41      7.76 o 
  10   1   9       76.94       70.96      5.57 o 
  11   1   9      151.41      162.23      6.64 o 
  12   1   9     4198.16     4008.28     30.16 o 
  13   1   9       86.71       97.46      8.11 o 
  14   1   9       38.56       15.90      8.30 o 
  15   1   9     1649.03     1611.22     23.67 o 
  16   1   9      775.78      796.92     20.26 o 
  17   1   9       75.98      111.22     14.12 o 
  18   1   9      465.95      443.47     19.97 o 
  19   1   9      775.74      889.13     29.70 o 
  20   1   9      646.91      707.25     35.20 o 
  21   1   9      597.61      532.31     37.82 o 
  22   1   9      119.83      131.11     29.82 o 
  23   1   9     2373.25     2672.37    105.87 o 
   0   2   9      237.11      293.14      6.47 o 
   1   2   9     5169.03     5047.43     30.13 o 
   2   2   9     2022.80     2013.58     13.31 o 
   3   2   9     3344.37     3107.29     19.32 o 
   4   2   9     6686.84     6563.86     35.79 o 
   5   2   9     1604.65     1556.94     11.54 o 
   6   2   9     5863.81     6231.28     33.81 o 
   7   2   9    11628.69    12123.40     62.76 o 
   8   2   9     2309.31     2265.63     16.01 o 
   9   2   9     1078.58     1020.71     10.66 o 
  10   2   9      221.88      256.46      6.99 o 
  11   2   9      575.14      574.63      9.49 o 
  12   2   9      756.95      744.61     12.00 o 
  13   2   9     1694.83     1646.33     18.62 o 
  14   2   9     2931.02     2820.17     28.96 o 
  15   2   9     3560.72     3516.06     38.08 o 
  16   2   9      674.48      725.02     19.41 o 
  17   2   9     1875.64     1891.70     32.56 o 
  18   2   9     1561.86     1520.18     35.08 o 
  19   2   9      154.11      109.58     18.84 o 
  20   2   9      587.92      562.05     32.91 o 
  21   2   9     3034.44     3041.11     95.99 o 
  22   2   9       23.65      -19.18     27.06 o 
  23   2   9        6.08       15.31     50.92 o 
   1   3   9      673.68      636.40      6.76 o 
   2   3   9    12479.16    12932.23     71.46 o 
   3   3   9      729.99      786.07      8.22 o 
   4   3   9     1466.41     1357.39     11.04 o 
   5   3   9     5058.92     4852.99     27.12 o 
   6   3   9      414.36      516.96      6.83 o 
   7   3   9     3029.26     3017.80     20.02 o 
   8   3   9     1607.20     1717.73     13.73 o 
   9   3   9      979.40     1129.17     13.79 o 
  10   3   9      381.13      418.72      8.36 o 
  11   3   9      701.39      763.63     11.28 o 
  12   3   9      599.87      558.58     11.16 o 
  13   3   9      237.59      223.20      9.68 o 
  14   3   9        0.02       -5.05      9.12 o 
  15   3   9      227.32      193.29     12.91 o 
  16   3   9      116.42       82.88     12.69 o 
  17   3   9      181.11      157.67     15.95 o 
  18   3   9      605.67      588.68     22.45 o 
  19   3   9       53.13       74.76     19.12 o 
  20   3   9        3.84      -14.47     20.20 o 
  21   3   9      277.51      342.16     32.25 o 
  22   3   9      536.02      565.12     48.19 o 
  23   3   9     1249.09     1289.53    192.24 o 
   0   4   9    20213.12    19898.08    152.38 o 
   1   4   9     4520.01     4250.36     26.72 o 
   2   4   9     1041.70      999.03      9.71 o 
   3   4   9    23450.80    24329.20    134.48 o 
   4   4   9     5085.78     5784.80     37.59 o 
   5   4   9      353.87      519.23      7.62 o 
   6   4   9     9233.44     9727.36     51.28 o 
   7   4   9    13200.03    13568.14     70.47 o 
   8   4   9      885.95      883.93     10.05 o 
   9   4   9      386.30      410.02      8.08 o 
  10   4   9      572.91      584.08      9.86 o 
  11   4   9      406.05      449.53      9.95 o 
  12   4   9     1130.89     1082.42     15.00 o 
  13   4   9     1161.75     1100.64     17.14 o 
  14   4   9     4208.42     4064.92     40.48 o 
  15   4   9      307.61      250.63     13.55 o 
  16   4   9      341.92      329.76     16.60 o 
  17   4   9     2768.97     2786.04     47.79 o 
  18   4   9      153.04      149.50     18.40 o 
  19   4   9     2314.35     2279.72     48.96 o 
  20   4   9      123.43      142.05     24.23 o 
  21   4   9     3520.46     3367.65     94.18 o 
  22   4   9       11.59       -9.77     36.32 o 
   1   5   9      839.16      925.50      9.21 o 
   2   5   9     3129.42     3174.24     21.13 o 
   3   5   9     1143.75     1214.64     11.07 o 
   4   5   9     1832.54     1774.87     13.56 o 
   5   5   9     1437.81     1548.27     15.09 o 
   6   5   9     1086.00     1102.76     10.57 o 
   7   5   9     1548.70     1417.78     12.71 o 
   8   5   9     6013.91     5962.07     37.17 o 
   9   5   9     1311.95     1240.55     13.08 o 
  10   5   9      410.71      378.74      8.89 o 
  11   5   9    13617.07    13803.94    109.37 o 
  12   5   9      556.59      458.96     11.51 o 
  13   5   9     2033.37     1965.58     24.18 o 
  14   5   9     1760.21     1756.63     25.41 o 
  15   5   9     2756.11     2785.29     38.39 o 
  16   5   9       24.64       29.46     13.47 o 
  17   5   9       29.64       23.02     15.32 o 
  18   5   9     1165.18     1157.93     34.89 o 
  19   5   9      228.83      268.21     25.40 o 
  20   5   9      778.89      797.16     37.10 o 
  21   5   9       99.97       74.88     31.45 o 
  22   5   9      162.07      167.29     49.20 o 
   0   6   9     6912.51     7003.39     57.71 o 
   1   6   9     2181.52     2248.34     16.44 o 
   2   6   9      334.06      309.86      6.21 o 
   3   6   9     4261.25     4379.26     27.26 o 
   4   6   9     1668.24     1945.80     14.93 o 
   5   6   9     3079.06     3271.47     24.26 o 
   6   6   9     3211.59     3629.62     27.15 o 
   7   6   9      189.70      188.74      6.49 o 
   8   6   9      530.57      470.92      8.59 o 
   9   6   9     2725.86     2739.20     22.16 o 
  10   6   9        2.92       -6.17      6.17 o 
  11   6   9      263.34      254.48      9.70 o 
  12   6   9        1.92        1.97      8.55 o 
  13   6   9      778.14      718.81     16.14 o 
  14   6   9     1243.83     1374.72     22.97 o 
  15   6   9      634.90      529.56     17.77 o 
  16   6   9     5833.54     5615.91     76.40 o 
  17   6   9       19.40        3.71     16.09 o 
  18   6   9      898.95      925.32     32.31 o 
  19   6   9       34.41       20.89     22.01 o 
  20   6   9      748.28      731.04     40.40 o 
  21   6   9      216.91      156.43     35.74 o 
  22   6   9        0.26        6.44     52.07 o 
   1   7   9       46.85       48.62      4.93 o 
   2   7   9       56.57      112.87      5.20 o 
   3   7   9     2915.42     2866.09     20.15 o 
   4   7   9     5285.75     4996.19     34.42 o 
   5   7   9      138.24      174.55      6.12 o 
   6   7   9    15636.90    15609.16    119.95 o 
   7   7   9     3179.69     2967.19     25.23 o 
   8   7   9        3.18       -4.48      5.64 o 
   9   7   9     5142.43     4722.10     41.49 o 
  10   7   9     3485.36     3488.89     29.60 o 
  11   7   9     1480.42     1565.27     20.97 o 
  12   7   9     2811.51     2827.21     28.95 o 
  13   7   9     2340.40     2204.76     31.39 o 
  14   7   9        6.45      -11.08     11.08 o 
  15   7   9      856.90      782.86     20.75 o 
  16   7   9      909.23      869.96     30.00 o 
  17   7   9      324.72      328.18     23.66 o 
  18   7   9      957.28      930.28     38.74 o 
  19   7   9      807.68      896.70     39.42 o 
  20   7   9     2522.33     2569.58     73.71 o 
  21   7   9        0.39      -54.25     54.25 o 
  22   7   9       72.72      -90.72     90.72 o 
   0   8   9    11997.50    11516.93     92.82 o 
   1   8   9     2091.08     1908.22     15.76 o 
   2   8   9     2878.70     2578.44     19.63 o 
   3   8   9    10655.04    10371.76     62.41 o 
   4   8   9      427.48      478.23      8.59 o 
   5   8   9    17568.12    17575.03    130.21 o 
   6   8   9     2388.83     2530.58     20.41 o 
   7   8   9       71.56       69.04      6.76 o 
   8   8   9    11508.79    11357.71     98.62 o 
   9   8   9    11538.01    11341.01     99.97 o 
  10   8   9      329.11      345.63     10.54 o 
  11   8   9        4.63       -8.91      8.91 o 
  12   8   9     1784.09     1744.44     28.90 o 
  13   8   9     1334.78     1115.35     24.88 o 
  14   8   9        2.47      -11.20     11.20 o 
  15   8   9      741.93      686.87     24.89 o 
  16   8   9      965.60      968.94     28.47 o 
  17   8   9     1159.84     1233.88     38.04 o 
  18   8   9     2271.81     2273.61     61.49 o 
  19   8   9      124.66      141.62     27.68 o 
  20   8   9     1074.44      910.26     52.50 o 
  21   8   9       12.44       22.89     48.58 o 
   1   9   9     3556.76     3657.83     27.27 o 
   2   9   9     4765.30     5004.73     33.94 o 
   3   9   9      245.36      311.81      7.72 o 
   4   9   9     6688.22     6347.74     49.12 o 
   5   9   9       39.19       27.68      6.25 o 
   6   9   9      997.58      952.96     13.18 o 
   7   9   9     1017.59      937.00     15.04 o 
   8   9   9       66.68       70.77      7.69 o 
   9   9   9        3.97       -2.22      7.92 o 
  10   9   9      161.84      121.53     10.07 o 
  11   9   9        1.07       12.02     10.11 o 
  12   9   9     5995.18     5591.28     67.15 o 
  13   9   9      330.14      411.68     16.44 o 
  14   9   9      100.51       90.97     14.67 o 
  15   9   9      448.59      407.00     20.96 o 
  16   9   9      109.48       80.51     19.29 o 
  17   9   9       18.71      -20.28     20.28 o 
  18   9   9      891.66      893.96     40.83 o 
  19   9   9      275.26      261.71     30.93 o 
  20   9   9     1027.90     1166.13     94.67 o 
  21   9   9      507.84      394.14     72.64 o 
   0  10   9     2143.36     2068.91     28.84 o 
   1  10   9       30.58       36.22      6.47 o 
   2  10   9      147.99      115.78      6.78 o 
   3  10   9     1609.17     1567.20     16.25 o 
   4  10   9      907.36      937.31     12.88 o 
   5  10   9     2169.09     2385.75     23.81 o 
   6  10   9       74.66       63.61      7.62 o 
   7  10   9     2271.74     2263.03     27.87 o 
   8  10   9     1583.80     1445.28     18.78 o 
   9  10   9    12037.01    11736.90    114.07 o 
  10  10   9      111.58      127.97     11.30 o 
  11  10   9       58.37       56.55     11.85 o 
  12  10   9       58.54       50.35     12.29 o 
  13  10   9     3317.37     3592.19     54.53 o 
  14  10   9     2754.06     2921.25     51.73 o 
  15  10   9      565.90      588.01     27.80 o 
  16  10   9     3910.78     3867.39     90.98 o 
  17  10   9       77.16       70.19     23.18 o 
  18  10   9      109.74       57.42     25.83 o 
  19  10   9      244.29      244.78     37.11 o 
  20  10   9        0.01      -44.86     44.86 o 
   1  11   9      202.66      176.69      8.44 o 
   2  11   9       62.40       67.62      7.38 o 
   3  11   9     1085.27     1030.77     14.15 o 
   4  11   9     5533.19     5485.56     42.89 o 
   5  11   9     1930.19     1849.54     23.28 o 
   6  11   9       94.78       69.11      8.96 o 
   7  11   9      956.35      922.38     16.43 o 
   8  11   9     1378.16     1384.84     26.10 o 
   9  11   9       46.78       27.44     10.95 o 
  10  11   9       15.91      -11.16     11.16 o 
  11  11   9     2118.34     2227.03     45.97 o 
  12  11   9     3269.23     3252.86     63.82 o 
  13  11   9     1711.05     1765.49     40.65 o 
  14  11   9     1437.57     1523.95     38.60 o 
  15  11   9     1528.32     1534.81     67.91 o 
  16  11   9       33.00       29.94     21.35 o 
  17  11   9      124.40       87.41     27.03 o 
  18  11   9      554.38      598.49     63.96 o 
  19  11   9       50.57       88.69     47.75 o 
  20  11   9      847.79      835.59     94.92 o 
   0  12   9     4384.24     4251.48     56.31 o 
   1  12   9       68.32       24.51      8.20 o 
   2  12   9      227.17      248.72      9.92 o 
   3  12   9     3693.89     3828.89     33.32 o 
   4  12   9      203.29      154.08      9.90 o 
   5  12   9     1932.46     2081.81     24.07 o 
   6  12   9     2762.39     2876.51     31.23 o 
   7  12   9        0.15      -10.27     10.27 o 
   8  12   9     3232.39     3330.49     41.48 o 
   9  12   9      848.07      822.71     20.26 o 
  10  12   9      156.81      182.68     14.74 o 
  11  12   9      102.50      127.69     15.68 o 
  12  12   9       14.22       -4.96     14.63 o 
  13  12   9      212.46      211.30     19.54 o 
  14  12   9      756.60      645.94     31.62 o 
  15  12   9      367.53      428.44     29.43 o 
  16  12   9     2136.36     2419.67     90.59 o 
  17  12   9       48.06       78.16     28.16 o 
  18  12   9      106.56      109.92     39.59 o 
  19  12   9        7.64      -37.30     37.30 o 
   1  13   9      680.00      643.49     15.75 o 
   2  13   9        2.27       -9.65      9.65 o 
   3  13   9     2688.80     2616.38     30.11 o 
   4  13   9     6630.04     6236.16     68.24 o 
   5  13   9      326.02      308.88     14.59 o 
   6  13   9        3.99      -11.95     11.95 o 
   7  13   9     2536.79     2520.85     35.42 o 
   8  13   9      186.81      149.49     14.34 o 
   9  13   9      445.72      480.04     19.31 o 
  10  13   9      247.13      287.00     18.87 o 
  11  13   9     1858.79     1973.35     41.29 o 
  12  13   9        2.22        4.45     17.90 o 
  13  13   9      210.82      209.19     23.17 o 
  14  13   9       24.06      -21.41     21.41 o 
  15  13   9      634.90      595.54     33.32 o 
  16  13   9      104.19      134.59     32.62 o 
  17  13   9     1566.43     1625.13     82.45 o 
  18  13   9      366.23      475.50     56.80 o 
   0  14   9     4915.25     4790.90     76.06 o 
   1  14   9      341.87      363.75     16.84 o 
   2  14   9       75.50       54.63     13.51 o 
   3  14   9      151.02      114.18     13.76 o 
   4  14   9     1797.40     1731.51     29.55 o 
   5  14   9     3946.32     3938.92     47.63 o 
   6  14   9     4314.54     4239.46     50.25 o 
   7  14   9      594.54      572.34     20.21 o 
   8  14   9     4603.48     4630.93     64.18 o 
   9  14   9      236.64      281.34     18.29 o 
  10  14   9      734.15      723.96     23.38 o 
  11  14   9      552.75      575.28     25.95 o 
  12  14   9      197.46      195.19     23.94 o 
  13  14   9      244.99      182.77     25.95 o 
  14  14   9       24.50        8.54     23.68 o 
  15  14   9      473.78      431.89     36.11 o 
  16  14   9      580.09      597.13     48.59 o 
  17  14   9     1218.71     1229.05     72.17 o 
   1  15   9     1157.60     1138.14     25.78 o 
   2  15   9     1041.58      936.16     23.93 o 
   3  15   9       13.15      -13.05     13.05 o 
   4  15   9       45.20       29.39     14.12 o 
   5  15   9     1937.18     1922.78     33.10 o 
   6  15   9      747.87      750.06     23.07 o 
   7  15   9        3.77       39.26     14.90 o 
   8  15   9      345.05      285.90     18.45 o 
   9  15   9      309.09      289.40     20.12 o 
  10  15   9     1008.31     1043.29     31.65 o 
  11  15   9     2999.39     3353.00     73.34 o 
  12  15   9      599.62      589.87     32.28 o 
  13  15   9      631.27      581.23     35.11 o 
  14  15   9      633.19      805.13     42.74 o 
  15  15   9      111.40      121.64     39.00 o 
  16  15   9       59.41      121.74     49.74 o 
   0  16   9     1899.29     1914.82     53.60 o 
   1  16   9       52.28       24.74     15.72 o 
   2  16   9      107.64      140.78     17.15 o 
   3  16   9      801.57      775.74     24.34 o 
   4  16   9      216.41      178.93     18.33 o 
   5  16   9      158.98      127.89     16.90 o 
   6  16   9       48.32       38.17     16.19 o 
   7  16   9       24.98       -9.56     16.59 o 
   8  16   9      348.62      363.37     23.90 o 
   9  16   9     1608.90     1672.05     45.32 o 
  10  16   9        1.40      -15.40     20.95 o 
  11  16   9        5.22      -21.27     21.27 o 
  12  16   9      682.44      626.04     51.63 o 
  13  16   9     1073.46     1116.84     53.61 o 
  14  16   9       26.05       21.63     43.47 o 
  15  16   9       62.62       26.13     45.56 o 
   1  17   9     4562.32     4587.80     67.89 o 
   2  17   9     1123.39     1050.33     32.60 o 
   3  17   9      557.93      605.37     27.92 o 
   4  17   9      434.20      372.13     25.59 o 
   5  17   9     2012.42     2062.57     59.91 o 
   6  17   9        2.87      -20.02     20.02 o 
   7  17   9     1177.04     1217.26     43.47 o 
   8  17   9      170.84      137.62     25.07 o 
   9  17   9     1037.39     1030.00     42.43 o 
  10  17   9      371.57      381.45     33.72 o 
  11  17   9       10.88      -20.26     28.24 o 
  12  17   9      257.14      255.89     39.67 o 
  13  17   9      191.16      217.66     43.97 o 
  14  17   9       97.31      145.30     57.63 o 
   0  18   9      461.30      458.74     50.94 o 
   1  18   9      149.64      134.23     26.90 o 
   2  18   9      281.72      340.42     30.00 o 
   3  18   9       23.01       36.12     24.24 o 
   4  18   9      616.19      576.15     38.14 o 
   5  18   9       81.66        5.10     27.58 o 
   6  18   9       95.44       81.60     32.11 o 
   7  18   9      257.89      261.22     36.07 o 
   8  18   9      172.96      119.52     31.86 o 
   9  18   9      116.57      121.60     36.78 o 
  10  18   9      305.01      336.77     42.40 o 
  11  18   9        8.19       -3.48     39.76 o 
  12  18   9      185.11      240.15     71.54 o 
  13  18   9       32.64       89.42     79.65 o 
   1  19   9      881.42      922.09     49.20 o 
   2  19   9      168.76      164.06     33.86 o 
   3  19   9       41.69       21.78     32.33 o 
   4  19   9       48.93       87.59     38.72 o 
   5  19   9     1156.82     1246.91     73.58 o 
   6  19   9        9.22      -26.76     39.10 o 
   7  19   9      268.31      254.38     43.62 o 
   8  19   9      693.89      620.27     56.83 o 
   9  19   9       95.75      131.00     46.37 o 
  10  19   9      130.39      151.87     51.18 o 
  11  19   9       39.96       81.97     56.56 o 
   0  20   9     1453.91     1405.15    126.33 o 
   1  20   9      768.55      699.15     82.93 o 
   2  20   9      118.23      116.05     46.87 o 
   3  20   9      437.26      353.91     60.40 o 
   4  20   9     1690.28     1655.11     86.27 o 
   5  20   9      752.37      749.14     77.96 o 
   6  20   9       19.35      -45.93     45.93 o 
   7  20   9        0.80       78.24     68.57 o 
   8  20   9        6.94        2.06     79.38 o 
   5  21   9       65.01       38.88    120.96 o 
   0   0  10     6048.51     6432.18     69.98 o 
   1   0  10    16168.19    15944.84    116.21 o 
   2   0  10      424.91      309.55      6.33 o 
   3   0  10     1127.89      890.97     10.80 o 
   4   0  10        2.00       11.93      4.96 o 
   5   0  10     3779.02     3758.41     29.56 o 
   6   0  10     3488.00     3360.83     27.55 o 
   7   0  10       40.52       47.66      6.10 o 
   8   0  10    22098.14    21738.58    162.03 o 
   9   0  10       19.49       24.86      7.06 o 
  10   0  10     5746.43     5252.73     47.42 o 
  11   0  10        7.54        9.57      8.12 o 
  12   0  10     4158.01     4001.39     44.13 o 
  13   0  10    21575.14    21605.52    186.97 o 
  14   0  10      471.53      445.15     18.43 o 
  15   0  10       57.36       25.91     14.66 o 
  16   0  10     3462.95     3356.27     54.81 o 
  17   0  10      169.39      146.75     22.03 o 
  18   0  10     7609.61     7545.86    116.69 o 
  19   0  10      146.42      146.77     30.38 o 
  20   0  10     1936.13     1842.27     72.05 o 
  21   0  10     1822.19     1818.38     90.64 o 
  22   0  10     5022.58     5265.84    160.20 o 
  23   0  10      769.89      689.04    157.68 o 
   1   1  10     2149.56     2472.53     15.88 o 
   2   1  10     1321.42     1463.00     10.16 o 
   3   1  10    16785.35    18170.09     92.14 o 
   4   1  10     9003.41     9251.43     46.77 o 
   5   1  10    30842.53    33207.61    159.20 o 
   6   1  10      762.66      626.81      7.15 o 
   7   1  10     2890.11     3130.54     19.92 o 
   8   1  10      583.51      599.33      8.03 o 
   9   1  10        1.95        2.52      4.79 o 
  10   1  10     9357.52     9204.32     54.83 o 
  11   1  10      221.20      215.79      7.77 o 
  12   1  10     3812.41     3684.01     29.08 o 
  13   1  10     2370.15     2180.69     22.08 o 
  14   1  10        1.65       -2.09      8.69 o 
  15   1  10       88.29       73.58     11.13 o 
  16   1  10     1648.12     1746.91     27.09 o 
  17   1  10       77.99       63.35     13.97 o 
  18   1  10        5.11      -14.11     14.11 o 
  19   1  10      280.70      270.05     23.87 o 
  20   1  10     1443.81     1451.38     53.61 o 
  21   1  10       12.95        3.39     25.96 o 
  22   1  10       43.99       57.77     32.18 o 
  23   1  10     1167.11     1572.49    200.88 o 
   0   2  10    14993.21    14872.33    127.51 o 
   1   2  10      103.78      168.23      4.70 o 
   2   2  10     2859.64     2669.74     16.79 o 
   3   2  10       90.62       55.75      4.06 o 
   4   2  10     8265.43     8289.04     44.62 o 
   5   2  10    10438.78    10939.56     56.86 o 
   6   2  10     5144.51     4857.15     27.80 o 
   7   2  10    11975.35    12305.78     64.52 o 
   8   2  10     8422.25     8260.91     46.06 o 
   9   2  10     1811.94     1763.38     14.83 o 
  10   2  10        0.04       -5.24      5.24 o 
  11   2  10      193.26      156.89      7.52 o 
  12   2  10      232.63      222.41      8.86 o 
  13   2  10      469.25      405.64     11.25 o 
  14   2  10      116.66       70.47      9.64 o 
  15   2  10     2335.55     2329.84     30.35 o 
  16   2  10      116.19       85.85     12.99 o 
  17   2  10     1659.42     1651.02     30.81 o 
  18   2  10      487.61      459.72     21.23 o 
  19   2  10      534.26      534.85     25.95 o 
  20   2  10        3.59      -21.29     21.29 o 
  21   2  10      226.67      281.16     34.35 o 
  22   2  10      237.38      265.71     38.62 o 
   1   3  10     2355.00     2268.56     15.66 o 
   2   3  10    25082.61    25199.70    136.88 o 
   3   3  10      518.34      445.61      6.75 o 
   4   3  10     4379.87     3981.95     24.42 o 
   5   3  10        1.79       -1.35      4.07 o 
   6   3  10     6730.98     7064.07     37.99 o 
   7   3  10     6899.38     6856.71     37.21 o 
   8   3  10     2807.65     2822.57     20.62 o 
   9   3  10     2740.37     2738.44     19.93 o 
  10   3  10      124.23      149.11      6.58 o 
  11   3  10     1449.94     1348.75     14.74 o 
  12   3  10     5951.07     5840.13     42.61 o 
  13   3  10      434.28      350.65     11.07 o 
  14   3  10        5.30       -9.01      9.01 o 
  15   3  10      602.16      519.02     15.97 o 
  16   3  10      371.27      306.89     16.84 o 
  17   3  10     1000.46      958.88     24.55 o 
  18   3  10      605.58      606.29     23.21 o 
  19   3  10     1315.33     1272.31     34.78 o 
  20   3  10      295.97      303.63     29.11 o 
  21   3  10       85.23       88.92     31.64 o 
  22   3  10       92.72       93.11     38.86 o 
   0   4  10       53.34       55.66      6.53 o 
   1   4  10      552.23      686.34      8.46 o 
   2   4  10        2.15       -4.44      4.44 o 
   3   4  10      452.22      517.26      7.64 o 
   4   4  10     5037.71     5423.33     32.52 o 
   5   4  10      656.58      538.53      7.35 o 
   6   4  10     3766.66     3539.77     25.01 o 
   7   4  10     8090.13     8612.90     51.14 o 
   8   4  10     4208.85     4345.49     27.64 o 
   9   4  10     5146.89     5110.99     36.23 o 
  10   4  10     1399.92     1259.00     13.60 o 
  11   4  10     2005.93     1975.71     19.10 o 
  12   4  10     2786.97     2840.14     25.68 o 
  13   4  10      173.63      120.05      9.93 o 
  14   4  10     3467.45     3302.63     37.84 o 
  15   4  10      178.23      105.04     12.36 o 
  16   4  10      680.17      693.21     20.65 o 
  17   4  10        0.21       18.49     14.35 o 
  18   4  10      231.10      184.05     19.95 o 
  19   4  10      880.91      864.66     33.31 o 
  20   4  10      133.45       89.28     23.96 o 
  21   4  10      300.09      307.66     40.05 o 
  22   4  10      253.12      246.05     46.91 o 
   1   5  10     2855.61     2735.84     18.92 o 
   2   5  10     2651.61     2553.09     18.90 o 
   3   5  10      969.45     1004.47     10.47 o 
   4   5  10     5300.06     5579.82     33.98 o 
   5   5  10     6103.48     6467.17     38.23 o 
   6   5  10      278.97      215.17      5.89 o 
   7   5  10     3830.97     3837.52     31.20 o 
   8   5  10     5374.57     5300.45     34.19 o 
   9   5  10      459.57      492.26      8.73 o 
  10   5  10      808.42      816.81     11.86 o 
  11   5  10      164.37      160.84      8.53 o 
  12   5  10      231.66      212.23      9.81 o 
  13   5  10      888.63      903.49     17.09 o 
  14   5  10        2.33       -8.73     10.56 o 
  15   5  10      884.60      930.93     21.15 o 
  16   5  10     2042.76     2147.92     35.53 o 
  17   5  10      127.81      100.13     16.66 o 
  18   5  10      324.94      329.92     24.11 o 
  19   5  10        6.42       -4.47     20.27 o 
  20   5  10     2123.50     2159.84     56.04 o 
  21   5  10      243.37      266.10     48.15 o 
  22   5  10      304.17      185.87     59.01 o 
   0   6  10     5175.54     5351.48     45.64 o 
   1   6  10      166.23      178.05      5.44 o 
   2   6  10      240.68      162.14      5.30 o 
   3   6  10        3.94       13.86      4.43 o 
   4   6  10     2314.51     2348.49     17.54 o 
   5   6  10     5325.31     5347.77     35.23 o 
   6   6  10      617.03      540.21      8.28 o 
   7   6  10       53.25       32.78      5.31 o 
   8   6  10    12960.51    12656.78     80.75 o 
   9   6  10     2186.83     2100.39     19.05 o 
  10   6  10      133.57      148.41      7.86 o 
  11   6  10     3347.51     3191.71     27.47 o 
  12   6  10      250.46      222.49     10.88 o 
  13   6  10       80.73       36.37     10.40 o 
  14   6  10      141.38      100.11     12.37 o 
  15   6  10        2.55       -3.83     12.28 o 
  16   6  10       10.71       14.61     14.57 o 
  17   6  10     3407.49     3384.37     55.11 o 
  18   6  10     1941.63     1884.75     50.79 o 
  19   6  10       39.79      106.73     24.14 o 
  20   6  10      495.36      518.32     35.79 o 
  21   6  10       25.40       -3.75     35.46 o 
  22   6  10      400.05      406.92     76.05 o 
   1   7  10     1128.36     1240.04     11.82 o 
   2   7  10     3182.46     3071.43     21.05 o 
   3   7  10      137.67      108.74      5.28 o 
   4   7  10    11972.59    11595.26     67.57 o 
   5   7  10     1779.94     1881.97     16.26 o 
   6   7  10      227.30      300.91      7.49 o 
   7   7  10     1257.22     1174.79     13.72 o 
   8   7  10     1663.38     1707.42     16.39 o 
   9   7  10        2.73       -6.15      6.15 o 
  10   7  10     3866.47     3685.46     32.14 o 
  11   7  10     1085.57     1007.84     15.37 o 
  12   7  10       38.70       43.15      9.55 o 
  13   7  10      528.36      465.35     15.17 o 
  14   7  10     2316.14     2376.38     32.60 o 
  15   7  10     1144.65     1182.97     30.84 o 
  16   7  10        4.88      -14.74     14.74 o 
  17   7  10       69.12       78.20     19.27 o 
  18   7  10       46.91       -8.08     21.41 o 
  19   7  10       72.95      108.12     24.61 o 
  20   7  10      102.69      151.05     35.76 o 
  21   7  10       22.13       18.47     47.88 o 
   0   8  10    11870.23    11907.75    100.57 o 
   1   8  10        2.83        5.25      4.91 o 
   2   8  10      108.54       96.75      5.61 o 
   3   8  10     3610.53     3731.12     26.48 o 
   4   8  10     1275.38     1234.57     13.66 o 
   5   8  10        0.43       -0.91      5.34 o 
   6   8  10      252.06      267.35      7.76 o 
   7   8  10      510.98      545.39     10.29 o 
   8   8  10        2.12        6.58      6.63 o 
   9   8  10     2215.51     2209.24     20.90 o 
  10   8  10      749.08      842.43     16.99 o 
  11   8  10     3468.11     3299.94     39.08 o 
  12   8  10     1727.24     1558.43     26.07 o 
  13   8  10       72.71       43.68     11.38 o 
  14   8  10      239.82      191.01     14.60 o 
  15   8  10      119.60      112.12     15.38 o 
  16   8  10      139.74      103.49     18.91 o 
  17   8  10       17.98       27.03     20.32 o 
  18   8  10      726.63      813.90     36.47 o 
  19   8  10       69.06       76.11     26.37 o 
  20   8  10       66.94      109.57     39.60 o 
  21   8  10      641.72      666.38     77.32 o 
   1   9  10        1.08       -5.43      5.43 o 
   2   9  10      199.58      184.75      7.11 o 
   3   9  10     3116.49     3039.40     23.77 o 
   4   9  10    10057.43    10007.17     75.38 o 
   5   9  10       44.58       24.84      6.30 o 
   6   9  10      634.07      577.78     10.37 o 
   7   9  10     1009.26      912.98     14.73 o 
   8   9  10     6149.83     5720.34     55.94 o 
   9   9  10       39.42       31.62      8.54 o 
  10   9  10     2420.02     2597.80     35.17 o 
  11   9  10     4180.91     4396.95     52.95 o 
  12   9  10     1678.86     1858.41     31.15 o 
  13   9  10       89.88       83.81     12.99 o 
  14   9  10     1189.85     1157.40     27.49 o 
  15   9  10     2283.52     2276.58     55.71 o 
  16   9  10        0.01        4.20     18.95 o 
  17   9  10       68.36       69.20     22.03 o 
  18   9  10      360.72      339.40     31.63 o 
  19   9  10      286.37      181.26     36.66 o 
  20   9  10      742.41      821.27     77.33 o 
   0  10  10      547.55      508.47     15.17 o 
   1  10  10       36.19       54.90      6.71 o 
   2  10  10     1395.01     1329.63     16.44 o 
   3  10  10     1055.76     1075.54     13.47 o 
   4  10  10     2961.20     2867.97     24.57 o 
   5  10  10       27.08       38.28      7.11 o 
   6  10  10     8945.16     8969.57     74.77 o 
   7  10  10     2328.74     2208.43     25.99 o 
   8  10  10     1758.90     1739.87     26.50 o 
   9  10  10     3213.21     3385.86     42.51 o 
  10  10  10      498.22      501.37     17.71 o 
  11  10  10        0.85       -4.94     11.33 o 
  12  10  10      114.72      114.32     13.32 o 
  13  10  10      709.68      781.67     22.02 o 
  14  10  10       24.31       15.20     15.48 o 
  15  10  10        3.16       -7.76     18.12 o 
  16  10  10       16.66       31.69     21.08 o 
  17  10  10       69.61       65.36     24.40 o 
  18  10  10       40.98       51.92     26.33 o 
  19  10  10       54.35       61.63     44.91 o 
  20  10  10      278.77      262.72     61.44 o 
   1  11  10     1557.22     1644.08     18.49 o 
   2  11  10      642.67      677.98     12.32 o 
   3  11  10       38.22       30.31      7.46 o 
   4  11  10      932.84      990.05     14.39 o 
   5  11  10     1747.79     1706.20     21.01 o 
   6  11  10      449.86      440.65     14.16 o 
   7  11  10     3938.33     3929.76     44.34 o 
   8  11  10     2176.68     2197.87     28.69 o 
   9  11  10       33.80       -1.47     11.10 o 
  10  11  10     1703.39     1601.42     31.51 o 
  11  11  10       65.32       45.10     13.32 o 
  12  11  10      269.14      285.39     16.97 o 
  13  11  10      200.55      177.98     17.83 o 
  14  11  10     7160.06     7285.42    150.56 o 
  15  11  10      894.29      922.80     42.68 o 
  16  11  10        4.19        0.61     21.71 o 
  17  11  10        4.05       -0.23     23.46 o 
  18  11  10       98.90      106.93     30.83 o 
  19  11  10      202.01      232.33     54.09 o 
  20  11  10      370.43      358.56    140.40 o 
   0  12  10      358.81      377.67     16.49 o 
   1  12  10      343.31      285.08     11.25 o 
   2  12  10      188.74      235.12     10.47 o 
   3  12  10      520.46      499.67     12.50 o 
   4  12  10        1.93       -8.48      8.48 o 
   5  12  10     9435.09     9188.63     92.53 o 
   6  12  10      698.30      674.31     16.47 o 
   7  12  10     3367.69     3404.37     45.13 o 
   8  12  10     2544.09     2507.45     33.70 o 
   9  12  10     1527.57     1527.68     28.68 o 
  10  12  10     6270.50     6231.12    102.02 o 
  11  12  10       14.30       -1.01     13.72 o 
  12  12  10     2513.60     2402.39     47.88 o 
  13  12  10      710.06      727.81     29.06 o 
  14  12  10        2.05      -18.81     18.81 o 
  15  12  10      290.64      297.11     26.43 o 
  16  12  10     2391.66     2567.83     70.38 o 
  17  12  10      566.22      562.24     40.95 o 
  18  12  10       74.43       68.17     42.58 o 
  19  12  10       28.21       68.17     57.87 o 
   1  13  10       62.45       31.09     10.73 o 
   2  13  10     1983.70     1850.52     26.19 o 
   3  13  10       98.09      115.31     11.89 o 
   4  13  10     2400.33     2447.25     33.06 o 
   5  13  10        2.49        8.10     11.87 o 
   6  13  10     1020.29      915.22     21.88 o 
   7  13  10     3297.33     3348.24     54.32 o 
   8  13  10      124.44      107.05     14.09 o 
   9  13  10      217.16      242.55     18.24 o 
  10  13  10     1091.37     1102.32     31.34 o 
  11  13  10      334.54      252.71     18.45 o 
  12  13  10      256.25      249.21     27.31 o 
  13  13  10      170.65      128.89     22.25 o 
  14  13  10       95.54       46.70     22.98 o 
  15  13  10       61.96       29.51     23.36 o 
  16  13  10      787.56      855.64     41.46 o 
  17  13  10      253.51      251.01     41.08 o 
  18  13  10       31.24      -48.95     49.82 o 
   0  14  10      903.27     1021.43     32.60 o 
   1  14  10      243.61      273.46     15.63 o 
   2  14  10     1905.41     1764.88     30.11 o 
   3  14  10      145.91      135.94     14.33 o 
   4  14  10       87.56       81.38     13.69 o 
   5  14  10       27.79       16.33     13.02 o 
   6  14  10     3737.47     3850.24     47.26 o 
   7  14  10      804.98      876.01     26.26 o 
   8  14  10     3521.35     3567.26     53.45 o 
   9  14  10     2023.01     2018.83     50.91 o 
  10  14  10      159.63      161.95     19.59 o 
  11  14  10       89.11      113.48     18.56 o 
  12  14  10       67.57       59.58     21.20 o 
  13  14  10      354.50      431.72     32.61 o 
  14  14  10      135.35      116.81     27.00 o 
  15  14  10        0.21      -17.11     27.96 o 
  16  14  10        4.23      -16.59     34.94 o 
  17  14  10      151.09      154.31     67.30 o 
   1  15  10     5338.19     5183.14     59.49 o 
   2  15  10        3.20        0.06     13.61 o 
   3  15  10      145.02      126.63     15.59 o 
   4  15  10     2884.93     3060.83     42.86 o 
   5  15  10        3.90      -13.52     13.52 o 
   6  15  10     4078.62     4069.51     60.75 o 
   7  15  10     1015.86      951.35     25.81 o 
   8  15  10       50.34       35.61     15.64 o 
   9  15  10      551.59      470.02     22.55 o 
  10  15  10      379.53      464.16     26.69 o 
  11  15  10     3784.39     3831.76     70.79 o 
  12  15  10      297.66      301.79     28.98 o 
  13  15  10      197.61      151.43     28.47 o 
  14  15  10      430.13      527.92     41.03 o 
  15  15  10       82.36       91.14     38.99 o 
  16  15  10     1965.02     2137.76     99.90 o 
   0  16  10       84.10       76.32     22.76 o 
   1  16  10     2380.03     2488.73     41.16 o 
   2  16  10      255.94      302.85     19.16 o 
   3  16  10      607.86      569.02     22.34 o 
   4  16  10     1359.06     1337.01     31.90 o 
   5  16  10       40.07       28.35     15.71 o 
   6  16  10      202.89      210.49     19.86 o 
   7  16  10       14.40       33.68     17.30 o 
   8  16  10     1449.15     1506.87     38.09 o 
   9  16  10        0.50      -20.45     20.45 o 
  10  16  10     2005.33     2007.47     49.71 o 
  11  16  10       30.95       45.98     24.92 o 
  12  16  10     1205.97     1211.28     49.50 o 
  13  16  10      146.06      122.36     34.23 o 
  14  16  10      113.66      137.06     44.29 o 
  15  16  10      283.47      403.47     63.29 o 
   1  17  10       64.41       67.20     21.22 o 
   2  17  10     1253.50     1135.60     35.09 o 
   3  17  10     3097.42     3262.36     63.28 o 
   4  17  10      736.23      715.36     30.21 o 
   5  17  10      294.07      323.96     27.97 o 
   6  17  10      804.85      709.03     31.97 o 
   7  17  10     1718.96     1718.67     47.62 o 
   8  17  10       76.62       44.32     25.51 o 
   9  17  10      189.49      177.66     31.35 o 
  10  17  10        0.06      -21.08     25.02 o 
  11  17  10        7.45       21.55     31.06 o 
  12  17  10     2701.34     2864.04    108.37 o 
  13  17  10      207.90      136.74     45.94 o 
  14  17  10     1964.05     2233.66    592.92 o 
   0  18  10     1633.85     1524.77     72.28 o 
   1  18  10      740.24      681.20     35.77 o 
   2  18  10      345.42      347.88     30.89 o 
   3  18  10       10.22       -6.58     24.31 o 
   4  18  10      912.86      912.05     44.32 o 
   5  18  10      639.68      648.50     43.25 o 
   6  18  10     1355.58     1338.62     60.15 o 
   7  18  10     2211.02     2147.18     81.89 o 
   8  18  10       48.60       16.13     29.46 o 
   9  18  10      169.17      176.97     37.39 o 
  10  18  10      508.86      555.36     64.60 o 
  11  18  10        0.16      -39.10     39.10 o 
  12  18  10       41.99       19.91     46.64 o 
   1  19  10       46.73       34.13     33.12 o 
   2  19  10     1655.30     1754.54     83.33 o 
   3  19  10      117.86      117.53     36.72 o 
   4  19  10     2961.21     2839.09     89.93 o 
   5  19  10       42.77       -9.09     33.91 o 
   6  19  10      111.30       96.78     39.43 o 
   7  19  10        6.41      -24.51     36.00 o 
   8  19  10      291.28      262.87     50.49 o 
   9  19  10      462.21      495.32     87.61 o 
  10  19  10       12.66       17.32     49.95 o 
   0  20  10        2.27      113.42     72.13 o 
   1  20  10      161.48      196.92     56.74 o 
   2  20  10       56.09       17.10     47.24 o 
   3  20  10     1543.73     1634.70     95.00 o 
   4  20  10     1251.49     1321.42    127.20 o 
   5  20  10       92.86      -60.61     77.49 o 
   6  20  10      303.02      206.82     92.88 o 
   7  20  10      739.81      879.29    120.66 o 
   8  20  10      850.55      961.21    179.28 o 
   4  21  10       44.62     -114.48    114.48 o 
   1   1  11       32.20       67.04      3.84 o 
   2   1  11    29066.38    29259.99    155.83 o 
   3   1  11      168.61      165.94      4.72 o 
   4   1  11    14983.00    15576.57     79.36 o 
   5   1  11      955.65      891.56      8.12 o 
   6   1  11     3434.99     3489.89     20.33 o 
   7   1  11      297.11      224.42      5.56 o 
   8   1  11      144.41      158.09      5.68 o 
   9   1  11     1315.83     1368.49     13.64 o 
  10   1  11      309.31      291.77      7.84 o 
  11   1  11     6143.53     6010.59     40.93 o 
  12   1  11     2175.03     2084.08     20.90 o 
  13   1  11       15.72        5.55      8.16 o 
  14   1  11      282.84      278.57     12.18 o 
  15   1  11     1382.41     1486.61     23.61 o 
  16   1  11     3757.52     3684.39     43.54 o 
  17   1  11     2833.91     2706.28     52.66 o 
  18   1  11       23.42      -12.89     15.41 o 
  19   1  11       30.55       -1.24     19.20 o 
  20   1  11     2597.22     2632.02     68.89 o 
  21   1  11       82.41       81.91     31.30 o 
  22   1  11     2152.37     2124.64     73.62 o 
   0   2  11      170.02      101.12      6.30 o 
   1   2  11       52.18       62.82      4.02 o 
   2   2  11    10876.33    11577.08     64.29 o 
   3   2  11     3106.20     3103.20     19.71 o 
   4   2  11     4522.74     4366.79     26.12 o 
   5   2  11    10897.53    11161.12     58.02 o 
   6   2  11      796.62      807.97      8.38 o 
   7   2  11     1438.49     1571.44     12.58 o 
   8   2  11     6762.18     6488.38     39.05 o 
   9   2  11       24.39       34.59      5.35 o 
  10   2  11       10.54       -5.26      5.26 o 
  11   2  11     3801.95     3460.14     27.16 o 
  12   2  11      115.91       98.00      8.21 o 
  13   2  11       78.99       61.19      9.01 o 
  14   2  11     1864.94     1773.44     24.38 o 
  15   2  11     2261.06     2089.67     29.10 o 
  16   2  11      311.39      332.44     16.92 o 
  17   2  11     1452.75     1474.80     30.50 o 
  18   2  11     2970.49     2949.35     47.51 o 
  19   2  11      176.27      125.89     20.96 o 
  20   2  11      102.46      104.41     26.42 o 
  21   2  11        3.95        6.83     28.88 o 
  22   2  11      227.19      205.23     42.75 o 
   1   3  11     8468.83     8651.47     50.00 o 
   2   3  11      814.92      814.59      9.23 o 
   3   3  11    16682.02    18102.54    101.05 o 
   4   3  11    16657.70    17497.66     95.80 o 
   5   3  11       39.60       80.20      4.46 o 
   6   3  11     1264.36     1404.73     12.00 o 
   7   3  11      948.88      956.44      9.73 o 
   8   3  11     4140.06     4230.89     26.75 o 
   9   3  11      176.70      179.68      6.40 o 
  10   3  11      939.01      949.78     11.91 o 
  11   3  11     1956.62     1978.53     18.25 o 
  12   3  11      461.82      403.57      9.96 o 
  13   3  11     1217.74     1019.40     16.65 o 
  14   3  11     2068.87     1944.40     25.64 o 
  15   3  11     2058.94     2032.95     30.53 o 
  16   3  11     3457.63     3375.05     48.76 o 
  17   3  11       99.76      100.38     15.33 o 
  18   3  11       37.05       40.75     16.78 o 
  19   3  11      151.71      133.18     21.62 o 
  20   3  11       24.62       41.41     24.00 o 
  21   3  11      199.56      121.92     31.82 o 
  22   3  11       50.04       62.40     37.19 o 
   0   4  11     7198.76     6753.17     56.95 o 
   1   4  11      119.29      105.25      5.04 o 
   2   4  11     1362.67     1333.85     12.69 o 
   3   4  11     6600.77     6814.47     41.18 o 
   4   4  11     3953.26     3610.94     23.73 o 
   5   4  11     6294.30     5957.41     34.39 o 
   6   4  11     6529.59     6974.05     39.07 o 
   7   4  11        8.56       -4.26      4.26 o 
   8   4  11       29.99        8.06      4.69 o 
   9   4  11     5228.16     4794.58     32.00 o 
  10   4  11      112.19      102.82      6.84 o 
  11   4  11     1710.58     1691.85     17.54 o 
  12   4  11      477.86      481.39     11.61 o 
  13   4  11      230.13      262.37     11.01 o 
  14   4  11     1051.39      984.81     19.87 o 
  15   4  11       13.23       -6.88     11.32 o 
  16   4  11      894.61      924.08     24.46 o 
  17   4  11       75.03       67.12     15.68 o 
  18   4  11     2051.97     1969.36     50.36 o 
  19   4  11       80.88       48.52     21.67 o 
  20   4  11        0.52      -23.04     23.27 o 
  21   4  11      617.10      677.77     45.71 o 
  22   4  11      365.91      378.06     62.85 o 
   1   5  11     3562.40     3666.17     24.17 o 
   2   5  11      258.19      359.08      7.09 o 
   3   5  11     6009.94     6126.77     38.64 o 
   4   5  11      983.43      947.04     10.28 o 
   5   5  11     2032.26     2208.85     18.03 o 
   6   5  11    17278.54    17897.67    110.10 o 
   7   5  11     4822.89     4617.77     28.71 o 
   8   5  11       81.08       41.16      5.41 o 
   9   5  11      345.77      267.02      7.35 o 
  10   5  11      556.39      480.40      9.69 o 
  11   5  11       47.27       66.34      7.82 o 
  12   5  11     2027.06     2088.92     23.58 o 
  13   5  11      272.84      293.30     12.41 o 
  14   5  11     1324.44     1275.26     23.18 o 
  15   5  11        2.41       -6.77     12.75 o 
  16   5  11      712.23      741.87     23.53 o 
  17   5  11     1639.11     1550.03     39.30 o 
  18   5  11     1154.48     1037.24     35.82 o 
  19   5  11     1052.44     1054.28     42.49 o 
  20   5  11       13.83       30.80     25.65 o 
  21   5  11      286.61      339.16     49.10 o 
  22   5  11      195.28      192.99     66.65 o 
   0   6  11      613.98      842.57     13.83 o 
   1   6  11      728.45      625.28      8.22 o 
   2   6  11      917.40      873.93     10.01 o 
   3   6  11       13.46       34.06      4.97 o 
   4   6  11     5205.87     5163.44     32.85 o 
   5   6  11     2645.65     2668.67     20.66 o 
   6   6  11     1078.08     1019.21     12.29 o 
   7   6  11     7346.31     7213.97     49.65 o 
   8   6  11      422.74      418.40      8.39 o 
   9   6  11      601.89      565.89     10.07 o 
  10   6  11     1052.11     1046.80     13.84 o 
  11   6  11     1371.66     1375.50     17.68 o 
  12   6  11      171.52      163.30     10.51 o 
  13   6  11     2519.21     2640.08     37.82 o 
  14   6  11      698.11      696.86     18.42 o 
  15   6  11     1564.71     1542.27     40.40 o 
  16   6  11     2794.04     2884.71     46.76 o 
  17   6  11       51.77       78.99     18.55 o 
  18   6  11      699.12      761.26     33.50 o 
  19   6  11     2935.35     3073.59     93.79 o 
  20   6  11        0.03       16.92     26.96 o 
  21   6  11     1172.86     1160.65     81.07 o 
   1   7  11     2534.96     2155.16     17.00 o 
   2   7  11     1981.70     2023.13     16.08 o 
   3   7  11        0.03       -4.67      4.67 o 
   4   7  11     3239.40     3046.88     22.76 o 
   5   7  11     5289.92     5636.63     40.63 o 
   6   7  11     3398.97     3256.12     24.40 o 
   7   7  11      954.04      909.32     11.51 o 
   8   7  11        0.49       -5.94      5.94 o 
   9   7  11       20.60        4.48      6.66 o 
  10   7  11     3664.84     3561.50     34.01 o 
  11   7  11       18.39        5.59      8.50 o 
  12   7  11      246.88      216.43     12.19 o 
  13   7  11     1087.38     1081.42     20.46 o 
  14   7  11      330.78      278.72     15.00 o 
  15   7  11     3278.57     3241.27     50.49 o 
  16   7  11       82.44       69.44     16.59 o 
  17   7  11      785.57      713.35     31.87 o 
  18   7  11        8.08      -21.08     21.08 o 
  19   7  11      441.58      424.38     34.57 o 
  20   7  11     1087.76     1074.24     87.47 o 
  21   7  11        0.21      -19.32     47.31 o 
   0   8  11      229.91      139.03      8.78 o 
   1   8  11    11799.41    11826.87     73.09 o 
   2   8  11     3307.39     3325.74     24.48 o 
   3   8  11     5548.59     5181.10     37.34 o 
   4   8  11      865.68      853.32     11.20 o 
   5   8  11      806.80      769.79     10.63 o 
   6   8  11     3323.40     3151.09     27.57 o 
   7   8  11      198.79      188.51      7.76 o 
   8   8  11     1977.73     1726.99     18.37 o 
   9   8  11     3417.37     3334.78     32.07 o 
  10   8  11      308.46      442.77     12.01 o 
  11   8  11     2696.03     2588.86     34.62 o 
  12   8  11     1624.94     1714.23     28.03 o 
  13   8  11     1668.26     1607.56     29.57 o 
  14   8  11       26.12        4.32     12.25 o 
  15   8  11      238.81      189.53     17.76 o 
  16   8  11        1.44       -6.69     17.92 o 
  17   8  11     2259.81     2287.54     79.34 o 
  18   8  11       31.96       34.37     23.12 o 
  19   8  11      230.79      203.45     31.36 o 
  20   8  11      832.93      875.93     57.81 o 
  21   8  11      317.14      384.16     64.96 o 
   1   9  11     1959.55     1759.10     16.73 o 
   2   9  11      835.16      807.77     11.15 o 
   3   9  11     1937.23     1992.86     18.52 o 
   4   9  11      802.21      740.52     10.63 o 
   5   9  11      195.23      204.60      7.91 o 
   6   9  11      508.49      507.35     10.23 o 
   7   9  11      955.60      927.35     14.40 o 
   8   9  11     2180.27     2195.65     24.04 o 
   9   9  11     2009.73     2037.96     23.43 o 
  10   9  11     3195.20     3106.84     36.90 o 
  11   9  11      389.68      413.78     14.81 o 
  12   9  11        9.70       -5.92     11.18 o 
  13   9  11       91.59       61.36     13.12 o 
  14   9  11      512.30      543.26     21.14 o 
  15   9  11       69.44       49.55     17.47 o 
  16   9  11      199.64      209.04     23.29 o 
  17   9  11     1929.07     1892.45     52.36 o 
  18   9  11      513.92      461.47     40.96 o 
  19   9  11      111.66      135.89     36.03 o 
  20   9  11       17.01       53.33     46.37 o 
   0  10  11      144.26      180.25     10.91 o 
   1  10  11       10.23       12.92      6.44 o 
   2  10  11     1081.02     1036.03     13.70 o 
   3  10  11      104.92      116.87      7.42 o 
   4  10  11      679.13      668.67     11.63 o 
   5  10  11     7421.70     7234.05     55.93 o 
   6  10  11     2539.46     2534.49     24.54 o 
   7  10  11       15.28       31.46      8.65 o 
   8  10  11     3406.58     3421.72     44.66 o 
   9  10  11     2555.61     2678.65     36.57 o 
  10  10  11      455.95      497.39     16.17 o 
  11  10  11     2650.20     2543.77     42.59 o 
  12  10  11     2838.73     2853.52     43.12 o 
  13  10  11     1176.55     1077.93     30.05 o 
  14  10  11     1562.53     1588.58     36.25 o 
  15  10  11     1579.13     1660.51     51.06 o 
  16  10  11     1600.34     1587.06     47.69 o 
  17  10  11      168.48      146.57     25.44 o 
  18  10  11       41.71       36.33     26.66 o 
  19  10  11      575.72      710.52     60.36 o 
  20  10  11       84.91       56.22     51.73 o 
   1  11  11      114.29      143.83      8.83 o 
   2  11  11      686.41      715.32     12.75 o 
   3  11  11     1971.23     1801.14     19.76 o 
   4  11  11      227.48      327.59     10.43 o 
   5  11  11      151.09       92.03      9.04 o 
   6  11  11      793.57      844.89     17.27 o 
   7  11  11     1478.29     1379.28     23.09 o 
   8  11  11     4167.98     3930.80     50.62 o 
   9  11  11     1997.72     2005.13     30.54 o 
  10  11  11      773.82      771.09     23.49 o 
  11  11  11      889.65      870.00     21.27 o 
  12  11  11     1677.08     1648.69     30.40 o 
  13  11  11      585.63      618.31     24.31 o 
  14  11  11      527.65      577.64     26.88 o 
  15  11  11     1118.83     1158.76     43.30 o 
  16  11  11       54.21       42.23     23.03 o 
  17  11  11      347.93      296.50     40.43 o 
  18  11  11     1293.73     1342.03     62.87 o 
  19  11  11     1776.31     1864.65    140.02 o 
   0  12  11      414.32      398.23     18.45 o 
   1  12  11      214.55      280.80     11.37 o 
   2  12  11      830.51      858.27     15.95 o 
   3  12  11     4386.62     4195.95     37.91 o 
   4  12  11       33.02        7.68      9.50 o 
   5  12  11     1298.23     1311.51     20.82 o 
   6  12  11     2213.89     2281.26     31.61 o 
   7  12  11        5.59        2.08     11.31 o 
   8  12  11     1075.69     1061.43     22.44 o 
   9  12  11      355.59      351.61     16.67 o 
  10  12  11      613.17      609.17     19.34 o 
  11  12  11      198.06      187.02     16.43 o 
  12  12  11      421.68      376.15     19.81 o 
  13  12  11      814.93      855.07     30.49 o 
  14  12  11      250.82      217.00     23.76 o 
  15  12  11      354.87      385.07     30.58 o 
  16  12  11       98.88      151.38     26.57 o 
  17  12  11      154.90      173.10     36.77 o 
  18  12  11      630.64      702.91     67.48 o 
  19  12  11      221.18      281.72     76.58 o 
   1  13  11     2445.81     2464.89     31.01 o 
   2  13  11      382.89      372.28     14.08 o 
   3  13  11        8.18       -6.60     11.23 o 
   4  13  11     1385.76     1474.50     26.31 o 
   5  13  11     4722.59     4835.63     55.31 o 
   6  13  11     2000.49     2042.04     32.12 o 
   7  13  11     2791.37     2787.76     46.05 o 
   8  13  11     4297.69     4323.05     62.15 o 
   9  13  11      117.81      126.06     15.65 o 
  10  13  11     2219.22     2349.04     53.51 o 
  11  13  11       26.61       19.55     15.23 o 
  12  13  11      336.91      323.16     24.81 o 
  13  13  11     1110.05      969.96     40.61 o 
  14  13  11      824.84      809.28     35.86 o 
  15  13  11     1272.47     1320.87     66.26 o 
  16  13  11      607.23      729.41     41.45 o 
  17  13  11      225.45      227.54     52.14 o 
  18  13  11        5.24        6.87     68.48 o 
   0  14  11      431.08      371.80     23.04 o 
   1  14  11       78.67       39.21     12.96 o 
   2  14  11       19.94       11.46     13.09 o 
   3  14  11       13.46        4.51     13.10 o 
   4  14  11     3611.00     3509.95     46.39 o 
   5  14  11        0.93      -12.95     12.95 o 
   6  14  11      314.88      302.10     16.86 o 
   7  14  11      316.51      246.45     16.38 o 
   8  14  11      792.24      764.88     22.61 o 
   9  14  11        2.43       18.53     14.66 o 
  10  14  11       70.22       56.16     16.08 o 
  11  14  11       75.73       88.97     19.77 o 
  12  14  11      198.58      164.51     24.32 o 
  13  14  11     1135.45     1146.24     40.84 o 
  14  14  11       48.58        9.19     22.65 o 
  15  14  11       98.89       47.01     27.77 o 
  16  14  11       83.63       53.78     41.43 o 
  17  14  11     1052.34      937.96     96.83 o 
   1  15  11      298.15      300.76     17.25 o 
   2  15  11      114.07      129.24     15.93 o 
   3  15  11       30.70       13.87     14.26 o 
   4  15  11       26.66       10.67     14.14 o 
   5  15  11       35.20        8.35     14.02 o 
   6  15  11        2.93       11.25     14.48 o 
   7  15  11       27.90       26.62     14.77 o 
   8  15  11     1654.31     1771.74     46.89 o 
   9  15  11       77.74       62.23     17.49 o 
  10  15  11     2102.55     2085.90     61.57 o 
  11  15  11      560.82      611.15     31.59 o 
  12  15  11      457.32      468.64     32.78 o 
  13  15  11        0.48      -23.83     23.83 o 
  14  15  11      251.35      278.21     33.60 o 
  15  15  11       17.82       24.10     34.11 o 
  16  15  11        3.27        6.08     58.03 o 
   0  16  11      300.55      311.25     26.72 o 
   1  16  11      263.58      229.00     18.20 o 
   2  16  11     1509.59     1479.14     32.12 o 
   3  16  11      379.66      338.95     19.95 o 
   4  16  11      478.96      472.13     22.04 o 
   5  16  11        5.78      -11.52     16.52 o 
   6  16  11      880.58      867.56     28.24 o 
   7  16  11     1896.24     1939.27     40.52 o 
   8  16  11      353.95      266.81     23.59 o 
   9  16  11      917.68      938.87     39.92 o 
  10  16  11       13.52       14.19     23.09 o 
  11  16  11      517.89      481.54     35.20 o 
  12  16  11     1070.13     1124.66     56.82 o 
  13  16  11        7.33       50.22     30.97 o 
  14  16  11      455.95      463.84     48.27 o 
  15  16  11        2.67      -21.60     90.72 o 
   1  17  11       15.97      -18.70     18.70 o 
   2  17  11       25.46       30.12     20.53 o 
   3  17  11       68.02       84.80     22.14 o 
   4  17  11      120.89       82.21     24.00 o 
   5  17  11      250.74      253.17     27.18 o 
   6  17  11      832.41      800.44     37.07 o 
   7  17  11     1208.89     1226.16     46.45 o 
   8  17  11      404.55      376.29     31.26 o 
   9  17  11      183.89      230.96     32.19 o 
  10  17  11      296.69      282.46     36.93 o 
  11  17  11      945.48     1013.67     81.23 o 
  12  17  11      271.35      332.31     63.54 o 
  13  17  11       29.40       53.76     40.91 o 
   0  18  11     2250.47     2280.09     90.12 o 
   1  18  11        1.62        7.67     24.36 o 
   2  18  11       63.87       54.13     25.38 o 
   3  18  11      195.73      175.06     30.53 o 
   4  18  11        6.28      -26.96     26.96 o 
   5  18  11      139.59      157.74     32.14 o 
   6  18  11      806.40      693.50     48.87 o 
   7  18  11        4.15        7.43     32.86 o 
   8  18  11        0.25       -3.65     30.05 o 
   9  18  11      515.63      517.21     53.78 o 
  10  18  11     1167.81     1207.35     79.94 o 
  11  18  11      331.31      258.06     53.23 o 
  12  18  11      206.39      188.37     62.58 o 
   1  19  11      276.20      230.75     53.13 o 
   2  19  11     2942.94     2929.46     90.26 o 
   3  19  11        3.76      -33.36     33.36 o 
   4  19  11       65.70      129.10     37.92 o 
   5  19  11      464.56      527.36     53.61 o 
   6  19  11      198.52      157.45     43.43 o 
   7  19  11      661.36      777.32     71.64 o 
   8  19  11      114.81       94.73     67.13 o 
   9  19  11       78.22       85.22     60.44 o 
  10  19  11      647.43      782.55    194.12 o 
   0  20  11     2655.08     2547.25    164.43 o 
   1  20  11      680.28      670.47     69.16 o 
   2  20  11      729.56      647.85     82.64 o 
   3  20  11      804.96      764.24     86.80 o 
   4  20  11     2197.33     2630.53    359.64 o 
   5  20  11     1037.68     1191.18    133.32 o 
   6  20  11      156.45      168.48    123.12 o 
   7  20  11      138.32      -62.64    105.84 o 
   0   0  12    17867.94    16580.74    180.29 o 
   1   0  12      120.73      132.84      6.02 o 
   2   0  12     5638.68     6341.05     50.03 o 
   3   0  12      147.97      199.97      7.02 o 
   4   0  12     5837.27     5947.94     46.22 o 
   5   0  12     1590.17     1929.10     18.73 o 
   6   0  12     1788.88     1803.12     17.45 o 
   7   0  12     5682.84     5556.19     43.33 o 
   8   0  12     1178.39      971.94     14.88 o 
   9   0  12    11619.77    11101.88     93.18 o 
  10   0  12      411.18      357.01     11.97 o 
  11   0  12     6117.22     5934.35     58.77 o 
  12   0  12     2787.23     2652.21     42.17 o 
  13   0  12     4798.85     4914.91     60.85 o 
  14   0  12        6.58       12.30     13.99 o 
  15   0  12     8977.80     8897.86    131.45 o 
  16   0  12     1906.01     1787.59     43.08 o 
  17   0  12       40.04       35.14     20.73 o 
  18   0  12      864.76     1039.36     44.91 o 
  19   0  12      920.01      975.62     47.78 o 
  20   0  12      353.29      371.27     46.93 o 
  21   0  12     1634.76     1604.74    157.44 o 
  22   0  12      413.22      363.23     72.82 o 
   1   1  12     7919.50     7666.80     44.88 o 
   2   1  12     2432.50     2246.89     15.62 o 
   3   1  12      642.99      910.64      8.52 o 
   4   1  12       78.09       57.38      4.15 o 
   5   1  12      158.13      159.68      4.66 o 
   6   1  12     1796.11     1885.01     13.20 o 
   7   1  12      952.80      994.26      9.69 o 
   8   1  12     3257.76     3396.90     23.71 o 
   9   1  12    11456.44    11046.48     65.68 o 
  10   1  12      624.59      629.03     10.35 o 
  11   1  12     6138.04     5859.76     41.14 o 
  12   1  12     5328.03     5240.18     39.16 o 
  13   1  12     1662.23     1668.32     22.11 o 
  14   1  12       29.28       34.20     10.17 o 
  15   1  12      146.12      120.30     12.68 o 
  16   1  12     1358.46     1353.98     26.69 o 
  17   1  12     1009.74     1129.87     27.67 o 
  18   1  12       52.10       45.55     19.45 o 
  19   1  12     1203.22     1338.75     48.97 o 
  20   1  12        5.43       24.11     25.06 o 
  21   1  12      269.44      209.10     35.13 o 
  22   1  12       99.79       80.26     45.19 o 
   0   2  12     3075.52     3071.16     28.35 o 
   1   2  12    13614.00    13876.77     79.56 o 
   2   2  12     2894.77     3256.51     21.77 o 
   3   2  12    20501.05    20630.78    112.58 o 
   4   2  12      952.22      717.91      8.42 o 
   5   2  12     7361.52     6789.59     38.55 o 
   6   2  12     3945.86     4128.22     24.99 o 
   7   2  12      200.18      235.85      5.95 o 
   8   2  12      167.59      112.42      5.60 o 
   9   2  12    11481.61    11129.17     66.20 o 
  10   2  12      323.15      290.88      7.86 o 
  11   2  12    10038.54     9548.03     61.38 o 
  12   2  12     1167.63     1146.04     15.60 o 
  13   2  12      874.79      805.65     15.61 o 
  14   2  12      568.76      575.92     15.35 o 
  15   2  12      274.55      273.13     14.15 o 
  16   2  12     1048.48     1085.31     25.33 o 
  17   2  12      281.88      267.14     18.32 o 
  18   2  12       65.46       77.58     18.94 o 
  19   2  12       20.70       14.40     20.32 o 
  20   2  12        0.69      -12.02     24.14 o 
  21   2  12       96.81       72.75     31.14 o 
  22   2  12        0.74       77.48     40.44 o 
   1   3  12    10546.04    10332.59     62.36 o 
   2   3  12     5025.86     4721.53     30.07 o 
   3   3  12    12173.52    12344.19     69.33 o 
   4   3  12     1333.52     1199.35     11.16 o 
   5   3  12       33.81       -1.30      4.17 o 
   6   3  12     4355.04     4174.88     25.76 o 
   7   3  12     5743.92     5135.16     31.04 o 
   8   3  12    11991.04    11814.27     67.34 o 
   9   3  12     7846.65     7453.23     45.25 o 
  10   3  12     4992.00     4598.59     32.11 o 
  11   3  12     1063.14      992.99     13.40 o 
  12   3  12        7.78        6.15      7.52 o 
  13   3  12      445.13      465.27     13.23 o 
  14   3  12      727.64      680.21     17.14 o 
  15   3  12     1781.52     1721.69     26.96 o 
  16   3  12      466.46      477.49     19.35 o 
  17   3  12       18.62        4.59     14.98 o 
  18   3  12      438.36      424.50     24.26 o 
  19   3  12      518.03      465.40     28.73 o 
  20   3  12     1247.27     1326.20     70.01 o 
  21   3  12        0.12       -6.83     28.27 o 
  22   3  12      432.02      376.02     57.61 o 
   0   4  12     1984.30     1984.53     22.10 o 
   1   4  12      630.95      550.28      7.58 o 
   2   4  12      423.69      473.04      7.73 o 
   3   4  12     2534.91     2651.94     19.50 o 
   4   4  12     4470.90     4466.32     31.85 o 
   5   4  12     1107.53      958.48     10.73 o 
   6   4  12     2357.28     2266.92     16.78 o 
   7   4  12     3988.27     3686.21     25.42 o 
   8   4  12      594.93      693.03      9.25 o 
   9   4  12      479.87      485.39      8.66 o 
  10   4  12       50.05       55.24      6.51 o 
  11   4  12        9.49       -6.64      6.64 o 
  12   4  12     1738.44     1724.50     21.86 o 
  13   4  12     1640.13     1550.93     22.37 o 
  14   4  12       47.77       13.10     11.16 o 
  15   4  12     1210.39     1270.51     24.93 o 
  16   4  12      112.55      115.41     15.73 o 
  17   4  12     1030.57     1031.49     28.10 o 
  18   4  12      792.55      811.61     30.87 o 
  19   4  12       16.70       13.48     22.70 o 
  20   4  12        1.46      -11.68     23.58 o 
  21   4  12     2733.06     2782.46    128.58 o 
  22   4  12      140.13       99.96     63.91 o 
   1   5  12       66.19       68.70      4.66 o 
   2   5  12     7609.41     7812.32     47.21 o 
   3   5  12       48.24       28.40      4.97 o 
   4   5  12       55.90       48.32      5.34 o 
   5   5  12     5671.00     5907.71     37.38 o 
   6   5  12     8870.68     8976.89     53.20 o 
   7   5  12      692.61      720.83     10.56 o 
   8   5  12       16.89       -5.15      5.15 o 
   9   5  12     5878.58     5504.42     36.37 o 
  10   5  12      316.94      338.75      8.91 o 
  11   5  12    18241.90    17253.08    128.92 o 
  12   5  12      224.83      254.59     10.82 o 
  13   5  12        8.63       -9.82      9.82 o 
  14   5  12     1264.06     1365.32     25.48 o 
  15   5  12     2863.58     2901.61     41.96 o 
  16   5  12      503.19      526.79     21.94 o 
  17   5  12     3611.30     3619.92     55.74 o 
  18   5  12       16.52        5.85     20.07 o 
  19   5  12     1611.50     1576.99     51.55 o 
  20   5  12      469.78      558.37     38.83 o 
  21   5  12       59.48       41.67     43.62 o 
  22   5  12      124.44      -38.88     99.36 o 
   0   6  12      153.86      122.41      7.03 o 
   1   6  12     6309.48     5867.95     36.75 o 
   2   6  12      347.43      392.77      7.25 o 
   3   6  12     2921.01     2653.95     20.39 o 
   4   6  12     7415.79     7413.21     48.62 o 
   5   6  12      843.27      789.76     10.33 o 
   6   6  12     2536.93     2941.48     24.45 o 
   7   6  12      686.72      818.33     11.95 o 
   8   6  12     1606.25     1570.16     15.24 o 
   9   6  12      732.31      761.00     11.38 o 
  10   6  12      953.10      913.50     14.02 o 
  11   6  12      692.81      686.12     13.91 o 
  12   6  12     1730.26     1771.69     23.31 o 
  13   6  12     1384.05     1365.75     25.44 o 
  14   6  12     5825.99     5604.33     63.71 o 
  15   6  12       54.41       65.97     14.75 o 
  16   6  12       12.57       -1.36     14.73 o 
  17   6  12      334.07      398.02     23.27 o 
  18   6  12     1341.44     1370.79     45.49 o 
  19   6  12       21.07       51.71     26.01 o 
  20   6  12        1.13       35.78     29.44 o 
  21   6  12      407.83      375.97     55.86 o 
   1   7  12    10041.01    10210.52     62.90 o 
   2   7  12       26.24       40.39      5.21 o 
   3   7  12      276.76      335.64      7.81 o 
   4   7  12     2153.93     2246.08     19.03 o 
   5   7  12     3016.21     2859.70     22.11 o 
   6   7  12      846.58      849.91     11.41 o 
   7   7  12     4690.83     4527.11     37.06 o 
   8   7  12        9.59       -5.99      5.99 o 
   9   7  12      685.18      732.77     11.93 o 
  10   7  12      441.26      434.34     10.82 o 
  11   7  12     1680.38     1635.71     20.78 o 
  12   7  12       13.51       -9.74      9.74 o 
  13   7  12      973.92      830.99     19.39 o 
  14   7  12      215.47      203.91     15.20 o 
  15   7  12        1.55       24.19     14.36 o 
  16   7  12        1.78       -0.99     16.12 o 
  17   7  12      979.32      957.30     39.91 o 
  18   7  12      587.96      596.36     37.01 o 
  19   7  12        6.83       -9.06     25.19 o 
  20   7  12      639.04      753.40     54.34 o 
  21   7  12      141.96      184.36     65.46 o 
   0   8  12     3707.74     3904.21     41.28 o 
   1   8  12        0.01       -5.14      5.14 o 
   2   8  12      202.34      237.48      6.82 o 
   3   8  12       39.44       23.05      5.37 o 
   4   8  12        1.49       -4.80      5.31 o 
   5   8  12     1015.11     1011.78     12.35 o 
   6   8  12     2023.82     1938.50     17.98 o 
   7   8  12     6891.06     6548.69     45.03 o 
   8   8  12       19.54       18.98      7.07 o 
   9   8  12     2115.38     2157.46     24.05 o 
  10   8  12      526.29      562.34     13.56 o 
  11   8  12      136.29      102.38     10.80 o 
  12   8  12      131.22      134.48     12.44 o 
  13   8  12      526.07      526.92     17.25 o 
  14   8  12      106.79       68.29     13.80 o 
  15   8  12     1078.84     1062.02     30.46 o 
  16   8  12       82.22       71.73     20.61 o 
  17   8  12      445.02      514.63     30.79 o 
  18   8  12      228.30      189.49     29.08 o 
  19   8  12       21.41       44.86     27.84 o 
  20   8  12       47.44       99.60     42.38 o 
  21   8  12      962.08      704.16    151.20 o 
   1   9  12      650.78      535.29      9.78 o 
   2   9  12      617.73      564.79      9.83 o 
   3   9  12      114.32       95.71      6.73 o 
   4   9  12       44.94       36.20      6.32 o 
   5   9  12     1870.93     1853.67     18.13 o 
   6   9  12     1724.75     1716.66     18.16 o 
   7   9  12     6102.95     6249.23     51.04 o 
   8   9  12     1486.45     1459.22     18.70 o 
   9   9  12       85.03       59.59      9.47 o 
  10   9  12     7742.71     7594.61     96.23 o 
  11   9  12      247.77      242.69     13.29 o 
  12   9  12      267.06      252.40     14.84 o 
  13   9  12        3.46      -12.46     12.46 o 
  14   9  12      684.08      686.64     22.85 o 
  15   9  12      807.21      776.28     40.90 o 
  16   9  12      386.78      403.92     28.62 o 
  17   9  12       74.45       35.69     23.62 o 
  18   9  12      313.14      310.36     32.54 o 
  19   9  12      370.02      303.87     41.41 o 
  20   9  12      111.90       60.42     50.98 o 
   0  10  12     1176.87     1204.53     21.04 o 
   1  10  12     1297.97     1377.60     16.17 o 
   2  10  12      131.95      134.39      7.64 o 
   3  10  12     1541.86     1519.64     16.91 o 
   4  10  12      101.33       63.61      7.29 o 
   5  10  12      957.08     1086.88     15.46 o 
   6  10  12     1656.71     1497.18     19.25 o 
   7  10  12     3726.52     3457.49     37.00 o 
   8  10  12     1381.54     1296.58     19.96 o 
   9  10  12      628.31      567.32     15.78 o 
  10  10  12       69.03       54.60     11.94 o 
  11  10  12       51.66       27.84     11.97 o 
  12  10  12     1936.00     1936.67     40.01 o 
  13  10  12      313.54      315.63     18.11 o 
  14  10  12      660.14      727.86     25.57 o 
  15  10  12      129.79       86.22     21.65 o 
  16  10  12       11.96       14.21     21.92 o 
  17  10  12      319.38      204.62     29.90 o 
  18  10  12        2.87        6.16     27.43 o 
  19  10  12      938.31     1023.31     93.38 o 
  20  10  12     1707.18     1916.03    156.28 o 
   1  11  12      264.85      246.23      9.56 o 
   2  11  12      452.24      410.46     11.03 o 
   3  11  12      936.84      908.44     14.41 o 
   4  11  12      174.43      173.63      9.57 o 
   5  11  12       98.97       87.66      9.43 o 
   6  11  12      583.50      606.61     14.84 o 
   7  11  12       16.94        1.55      9.99 o 
   8  11  12      558.97      510.53     16.15 o 
   9  11  12     2600.68     2506.30     42.15 o 
  10  11  12      910.67      849.00     20.51 o 
  11  11  12      456.01      514.69     18.05 o 
  12  11  12      232.74      181.19     16.41 o 
  13  11  12      544.76      546.27     23.74 o 
  14  11  12      712.16      761.68     30.80 o 
  15  11  12      468.76      559.27     38.93 o 
  16  11  12      116.15      108.61     25.84 o 
  17  11  12        6.13        3.99     26.27 o 
  18  11  12       19.98      -31.74     31.74 o 
  19  11  12       81.61       97.19     47.66 o 
   0  12  12      998.57      909.38     24.51 o 
   1  12  12       74.55       41.32      9.56 o 
   2  12  12     1122.36     1169.39     18.47 o 
   3  12  12     1263.42     1107.22     19.84 o 
   4  12  12     2237.19     2204.59     26.69 o 
   5  12  12     2123.79     2020.26     26.38 o 
   6  12  12      317.38      400.43     14.54 o 
   7  12  12     2231.85     2393.17     31.77 o 
   8  12  12     3628.72     3726.34     56.96 o 
   9  12  12       20.59       19.63     12.40 o 
  10  12  12       37.17       33.56     13.02 o 
  11  12  12      622.11      657.62     23.81 o 
  12  12  12        1.43       -5.12     14.91 o 
  13  12  12     1761.98     1805.65     52.32 o 
  14  12  12        7.58      -20.21     20.21 o 
  15  12  12     3460.14     3419.14    106.78 o 
  16  12  12     2705.96     2633.54    109.46 o 
  17  12  12      272.31      388.64     58.39 o 
  18  12  12     2862.35     3096.93    186.03 o 
   1  13  12       17.61        5.49     10.59 o 
   2  13  12        6.17       16.90     11.39 o 
   3  13  12      482.67      423.70     17.23 o 
   4  13  12      636.77      632.33     18.32 o 
   5  13  12      289.84      284.69     15.87 o 
   6  13  12      950.91      909.17     22.33 o 
   7  13  12     1313.44     1431.02     31.99 o 
   8  13  12      444.26      449.29     18.32 o 
   9  13  12       70.05       55.43     13.88 o 
  10  13  12       92.16      142.05     15.57 o 
  11  13  12       64.30       69.00     16.51 o 
  12  13  12        0.34       -0.76     18.15 o 
  13  13  12        9.38       16.48     20.75 o 
  14  13  12        1.16       -1.01     22.29 o 
  15  13  12        1.62        8.33     24.75 o 
  16  13  12      345.52      376.30     47.37 o 
  17  13  12      654.46      492.87     74.56 o 
  18  13  12      330.73      312.18     76.31 o 
   0  14  12      609.26      615.33     26.40 o 
   1  14  12     1589.18     1473.85     28.71 o 
   2  14  12      248.43      141.52     15.13 o 
   3  14  12    10103.96    10117.66    117.66 o 
   4  14  12      250.07      231.97     16.64 o 
   5  14  12     2334.56     2283.21     35.36 o 
   6  14  12      114.96       80.47     14.55 o 
   7  14  12      209.87      163.95     15.67 o 
   8  14  12      505.22      485.32     19.73 o 
   9  14  12     2415.83     2500.87     44.43 o 
  10  14  12       54.74       40.10     15.94 o 
  11  14  12      802.07      865.38     31.25 o 
  12  14  12     1342.36     1477.16     47.00 o 
  13  14  12       18.36       30.66     21.81 o 
  14  14  12      627.96      700.04     38.08 o 
  15  14  12      730.04      705.40     48.16 o 
  16  14  12      198.23      290.78     45.24 o 
  17  14  12      280.45      237.30     81.39 o 
   1  15  12     1806.66     1820.64     34.01 o 
   2  15  12     1933.37     1896.82     34.26 o 
   3  15  12       53.32       -0.14     14.60 o 
   4  15  12       35.89      -14.50     14.50 o 
   5  15  12      116.81      158.75     16.56 o 
   6  15  12       50.40       54.65     15.36 o 
   7  15  12      409.43      407.13     20.32 o 
   8  15  12       41.06       46.26     16.31 o 
   9  15  12      880.97      845.95     31.41 o 
  10  15  12       10.49       -2.18     18.64 o 
  11  15  12      529.16      570.31     31.10 o 
  12  15  12      501.30      510.39     33.50 o 
  13  15  12      468.52      513.56     46.99 o 
  14  15  12      159.81      217.01     42.31 o 
  15  15  12      464.00      534.18     52.21 o 
  16  15  12       20.39      151.20     77.76 o 
   0  16  12      144.36      150.26     26.36 o 
   1  16  12      175.76      158.73     17.20 o 
   2  16  12        6.20      -11.92     15.02 o 
   3  16  12      128.03      109.03     17.68 o 
   4  16  12      151.17      116.96     17.82 o 
   5  16  12        0.21      -16.89     16.89 o 
   6  16  12       83.39       59.12     18.11 o 
   7  16  12     1325.08     1460.90     44.98 o 
   8  16  12      600.09      504.91     28.00 o 
   9  16  12        5.22      -23.93     23.93 o 
  10  16  12      147.44      104.19     25.80 o 
  11  16  12      933.24      888.79     43.02 o 
  12  16  12      165.82      136.82     31.57 o 
  13  16  12     3592.41     3723.45    148.22 o 
  14  16  12       18.72       63.98     43.90 o 
  15  16  12     2012.84     2064.97    200.88 o 
   1  17  12       42.04       50.08     21.16 o 
   2  17  12       15.52       -5.37     20.39 o 
   3  17  12      999.56      998.06     36.49 o 
   4  17  12      104.73       76.84     23.76 o 
   5  17  12       76.89       39.77     25.37 o 
   6  17  12       81.85       69.45     25.59 o 
   7  17  12      264.02      249.19     27.27 o 
   8  17  12        0.84       -3.41     25.82 o 
   9  17  12      904.01      973.50     50.70 o 
  10  17  12       81.13       68.43     34.56 o 
  11  17  12     1981.15     2020.73     92.56 o 
  12  17  12       22.60       53.70     39.46 o 
  13  17  12      222.79      237.62     63.88 o 
   0  18  12     1583.91     1516.21     79.04 o 
   1  18  12     1339.30     1182.42     48.27 o 
   2  18  12      300.74      316.52     34.64 o 
   3  18  12     4288.06     4211.73    112.91 o 
   4  18  12     1649.14     1623.79     56.76 o 
   5  18  12     8609.79     8613.48    209.71 o 
   6  18  12        3.23      -20.94     33.62 o 
   7  18  12        0.07        3.91     35.83 o 
   8  18  12      722.62      687.35     57.05 o 
   9  18  12      654.83      629.79     59.59 o 
  10  18  12      111.42      118.09     48.17 o 
  11  18  12      576.89      594.73    104.44 o 
  12  18  12      817.07      751.68    159.84 o 
   1  19  12       43.04       51.59     36.90 o 
   2  19  12      378.31      393.19     45.98 o 
   3  19  12       66.94      -21.43     36.42 o 
   4  19  12      868.47      865.57     57.35 o 
   5  19  12     1442.59     1453.17     74.86 o 
   6  19  12      237.29      156.35     48.36 o 
   7  19  12     2515.80     2493.29    122.90 o 
   8  19  12       89.47      108.00     76.37 o 
   9  19  12      468.35      528.00     82.76 o 
  10  19  12       18.64       66.94     77.03 o 
   0  20  12     1262.63     1138.33    177.12 o 
   1  20  12        0.18      -22.60     72.54 o 
   2  20  12       90.84       51.53     97.20 o 
   3  20  12      102.34      156.95     85.49 o 
   4  20  12      120.87       25.44    149.04 o 
   5  20  12      202.16      146.88    131.76 o 
   6  20  12        4.72       41.04    114.48 o 
   7  20  12       73.23      190.08    125.28 o 
   1   1  13      558.87      443.35      6.41 o 
   2   1  13    11522.43    12257.50     70.16 o 
   3   1  13     1487.33     1677.61     13.02 o 
   4   1  13     4342.31     4264.37     25.64 o 
   5   1  13      660.58      617.29      7.14 o 
   6   1  13     1882.22     1807.37     13.37 o 
   7   1  13      264.99      290.88      5.75 o 
   8   1  13     2665.35     2399.04     18.52 o 
   9   1  13      819.83      839.17     10.85 o 
  10   1  13    15035.92    14409.18     86.61 o 
  11   1  13       51.74       36.88      7.29 o 
  12   1  13     3141.67     3075.97     28.63 o 
  13   1  13      194.66      186.82     11.30 o 
  14   1  13     2255.79     2309.23     29.05 o 
  15   1  13     1280.08     1288.78     23.84 o 
  16   1  13      148.81      143.96     15.31 o 
  17   1  13     4141.38     4219.83     56.48 o 
  18   1  13      534.25      542.34     29.56 o 
  19   1  13      286.94      313.25     27.52 o 
  20   1  13      227.95      234.71     30.13 o 
  21   1  13        8.01      -28.75     28.75 o 
  22   1  13      164.13      208.49     59.57 o 
   0   2  13        1.25       23.56      5.93 o 
   1   2  13      591.46      712.08      8.31 o 
   2   2  13      342.68      295.95      6.29 o 
   3   2  13     1282.59     1278.50     11.86 o 
   4   2  13      481.90      592.57      7.57 o 
   5   2  13     1287.08     1340.90     11.80 o 
   6   2  13      103.91      120.74      4.60 o 
   7   2  13      233.96      270.01      6.26 o 
   8   2  13     2586.89     2358.12     18.93 o 
   9   2  13      380.48      367.19      8.17 o 
  10   2  13     8996.22     8837.08     56.19 o 
  11   2  13     1721.90     1636.85     18.24 o 
  12   2  13     2724.61     2676.72     26.17 o 
  13   2  13        0.24       -8.08      8.83 o 
  14   2  13     2141.97     1999.33     27.39 o 
  15   2  13      273.84      236.02     14.44 o 
  16   2  13     1249.63     1298.81     27.96 o 
  17   2  13     1442.10     1453.21     36.87 o 
  18   2  13       74.70       64.37     19.64 o 
  19   2  13      711.78      730.24     33.11 o 
  20   2  13        4.93       -4.44     24.55 o 
  21   2  13        4.87       30.76     29.80 o 
  22   2  13      398.60      344.12     63.01 o 
   1   3  13     6713.17     6740.42     41.87 o 
   2   3  13      789.39      709.59      8.65 o 
   3   3  13     1896.18     2053.61     15.83 o 
   4   3  13     2363.78     2140.78     17.10 o 
   5   3  13     1551.39     1413.73     12.74 o 
   6   3  13      853.80      956.26      9.93 o 
   7   3  13        0.38       -4.39      4.39 o 
   8   3  13     5258.41     4888.72     31.01 o 
   9   3  13     2046.57     2001.01     17.37 o 
  10   3  13     7475.84     7414.27     47.00 o 
  11   3  13      600.71      604.45     11.26 o 
  12   3  13      699.82      730.01     13.80 o 
  13   3  13       25.70        6.15      9.51 o 
  14   3  13        9.17       -3.35     10.79 o 
  15   3  13      780.03      808.46     20.41 o 
  16   3  13        2.59      -13.61     13.61 o 
  17   3  13        5.20        1.33     15.65 o 
  18   3  13      134.43      122.11     21.20 o 
  19   3  13      765.87      788.63     35.84 o 
  20   3  13       82.84      138.10     27.52 o 
  21   3  13      692.42      799.37     54.81 o 
  22   3  13      180.30      146.94     56.10 o 
   0   4  13      673.10      740.97     13.32 o 
   1   4  13      243.41      234.89      5.71 o 
   2   4  13     5695.57     5987.81     38.47 o 
   3   4  13     1401.31     1437.45     13.42 o 
   4   4  13     5895.48     6023.97     40.15 o 
   5   4  13     2092.29     1984.92     16.82 o 
   6   4  13     7818.69     7821.28     48.40 o 
   7   4  13      175.25      258.62      6.69 o 
   8   4  13     6756.28     6427.57     43.45 o 
   9   4  13     1357.41     1492.19     15.19 o 
  10   4  13       63.98       48.42      6.79 o 
  11   4  13      440.46      471.87     10.72 o 
  12   4  13      307.05      312.41     11.11 o 
  13   4  13     1823.45     1753.11     25.04 o 
  14   4  13      117.92      111.37     12.64 o 
  15   4  13     1021.78      988.75     25.76 o 
  16   4  13       93.70       78.64     15.62 o 
  17   4  13      110.39       90.14     19.00 o 
  18   4  13      543.48      635.82     39.21 o 
  19   4  13        1.74       19.83     24.44 o 
  20   4  13      436.81      390.05     34.33 o 
  21   4  13      362.78      437.46     48.87 o 
  22   4  13      865.78      788.40    155.52 o 
   1   5  13      229.25      310.95      6.54 o 
   2   5  13     1903.97     1740.51     14.97 o 
   3   5  13      331.61      375.38      7.37 o 
   4   5  13        0.51       -4.90      4.90 o 
   5   5  13      371.95      417.78      8.34 o 
   6   5  13     1535.96     1434.42     13.56 o 
   7   5  13      528.30      581.11      8.66 o 
   8   5  13       91.80       57.16      5.96 o 
   9   5  13       64.57       22.30      6.07 o 
  10   5  13     4067.35     3881.76     29.48 o 
  11   5  13     3050.33     3043.32     28.39 o 
  12   5  13      731.02      708.12     14.40 o 
  13   5  13       85.27       55.05     11.40 o 
  14   5  13      513.64      452.09     17.11 o 
  15   5  13     2069.11     2130.85     41.66 o 
  16   5  13     1336.02     1330.95     31.02 o 
  17   5  13      372.01      437.53     25.40 o 
  18   5  13      120.27      136.18     24.58 o 
  19   5  13       55.59       76.27     26.53 o 
  20   5  13     1556.98     1614.30     62.86 o 
  21   5  13      647.82      788.04     66.17 o 
   0   6  13     1549.15     1657.28     21.76 o 
   1   6  13     2914.71     2990.41     21.88 o 
   2   6  13        4.28        6.61      4.81 o 
   3   6  13     1726.67     1770.15     16.28 o 
   4   6  13     3128.87     3225.47     25.21 o 
   5   6  13      153.50      121.43      6.19 o 
   6   6  13       70.29       58.63      5.61 o 
   7   6  13     2196.04     2001.03     17.40 o 
   8   6  13      647.29      605.58     10.36 o 
   9   6  13     8622.57     8207.93     53.24 o 
  10   6  13     4013.47     3690.82     30.42 o 
  11   6  13      208.86      197.77     10.22 o 
  12   6  13     1402.04     1513.88     22.18 o 
  13   6  13     2092.27     1983.13     28.98 o 
  14   6  13       65.37       57.26     12.98 o 
  15   6  13     3704.23     3661.95     58.44 o 
  16   6  13     1422.22     1434.66     32.50 o 
  17   6  13     1131.76     1175.83     36.86 o 
  18   6  13     2975.78     2928.91     73.46 o 
  19   6  13     1382.13     1387.14     56.52 o 
  20   6  13      587.96      621.39     45.00 o 
  21   6  13     2285.09     2306.63    116.42 o 
   1   7  13      396.09      356.28      7.45 o 
   2   7  13     9298.60     8813.52     57.55 o 
   3   7  13       21.22       10.44      5.35 o 
   4   7  13      116.12       65.70      5.89 o 
   5   7  13      343.35      361.61      7.97 o 
   6   7  13      247.31      231.60      7.59 o 
   7   7  13      839.94      825.33     12.02 o 
   8   7  13      246.22      245.66      8.37 o 
   9   7  13        6.95        8.05      6.87 o 
  10   7  13       24.45       -8.09      8.09 o 
  11   7  13      300.39      272.81     11.48 o 
  12   7  13     5340.11     5167.10     49.42 o 
  13   7  13      107.89      115.34     12.97 o 
  14   7  13     2712.62     2719.81     43.41 o 
  15   7  13     1314.28     1253.79     29.29 o 
  16   7  13       75.03       26.93     17.24 o 
  17   7  13      431.43      416.59     31.41 o 
  18   7  13     1601.84     1579.30     69.81 o 
  19   7  13      351.48      387.31     44.15 o 
  20   7  13       32.38       56.97     37.85 o 
  21   7  13      323.75      312.50     88.87 o 
   0   8  13    11472.34    10880.57     99.71 o 
   1   8  13       49.01       38.89      5.74 o 
   2   8  13     6424.58     6239.13     42.75 o 
   3   8  13    11873.88    11522.71     72.19 o 
   4   8  13     7049.17     6715.13     46.20 o 
   5   8  13      354.75      276.21      8.34 o 
   6   8  13       53.33       24.83      6.84 o 
   7   8  13       26.23       30.65      7.30 o 
   8   8  13        2.71       -7.00      7.00 o 
   9   8  13     2250.72     2302.46     25.35 o 
  10   8  13        6.99       -8.76      8.76 o 
  11   8  13     1029.53     1034.54     19.57 o 
  12   8  13      318.87      355.91     15.04 o 
  13   8  13      181.62      109.66     14.40 o 
  14   8  13      232.74      258.34     17.01 o 
  15   8  13     1188.65     1174.59     29.53 o 
  16   8  13      945.87      929.65     37.65 o 
  17   8  13      499.46      450.84     32.90 o 
  18   8  13      440.31      398.42     34.28 o 
  19   8  13      692.87      684.20     52.02 o 
  20   8  13      460.54      555.42     56.42 o 
   1   9  13     2197.07     2030.45     19.11 o 
   2   9  13     1510.68     1480.32     15.66 o 
   3   9  13      212.18      212.70      7.93 o 
   4   9  13     6656.38     6362.46     50.33 o 
   5   9  13      458.78      404.06     10.25 o 
   6   9  13     2193.87     2127.65     21.52 o 
   7   9  13       64.52       47.71      8.41 o 
   8   9  13      879.43      849.75     15.42 o 
   9   9  13       71.07       54.15      9.32 o 
  10   9  13      840.32      807.96     17.48 o 
  11   9  13        5.78       -5.01     10.77 o 
  12   9  13     2193.26     1993.38     36.70 o 
  13   9  13       89.28       90.36     14.56 o 
  14   9  13      227.11      214.79     17.74 o 
  15   9  13     1000.33     1064.19     33.54 o 
  16   9  13       50.43       63.72     24.26 o 
  17   9  13      889.78      987.62     59.16 o 
  18   9  13       55.48       30.00     26.62 o 
  19   9  13       17.39        4.99     35.39 o 
  20   9  13      470.59      532.60     87.61 o 
   0  10  13     2006.76     1889.57     26.55 o 
   1  10  13     3839.40     3712.92     29.94 o 
   2  10  13       34.72        6.01      6.66 o 
   3  10  13      955.56      876.36     13.00 o 
   4  10  13     4243.96     4100.27     34.11 o 
   5  10  13       18.73       -2.76      7.36 o 
   6  10  13     4102.82     4019.65     41.29 o 
   7  10  13      626.81      600.66     14.98 o 
   8  10  13     4131.00     3833.95     41.07 o 
   9  10  13       17.10       -6.89      9.97 o 
  10  10  13       51.34       36.91     11.37 o 
  11  10  13        0.15      -11.55     11.55 o 
  12  10  13      255.29      223.22     15.78 o 
  13  10  13     3108.21     3077.40     55.79 o 
  14  10  13        0.55        5.64     17.22 o 
  15  10  13      530.88      549.76     30.57 o 
  16  10  13      398.85      377.16     42.44 o 
  17  10  13       48.31       44.32     26.71 o 
  18  10  13     2554.48     2534.77     77.80 o 
  19  10  13      859.18      841.27    106.90 o 
  20  10  13        1.00       23.31     76.22 o 
   1  11  13     2117.08     2175.98     23.51 o 
   2  11  13     1439.77     1344.30     18.19 o 
   3  11  13      871.22      933.88     15.58 o 
   4  11  13     4701.46     4394.88     40.80 o 
   5  11  13      818.20      731.91     15.35 o 
   6  11  13     1223.79     1332.77     23.55 o 
   7  11  13      411.84      353.23     13.33 o 
   8  11  13        0.84       -9.37     10.78 o 
   9  11  13       43.72       48.24     11.91 o 
  10  11  13       93.56      113.29     13.07 o 
  11  11  13      265.13      263.46     15.08 o 
  12  11  13      550.40      492.37     20.02 o 
  13  11  13      357.62      302.89     21.06 o 
  14  11  13      403.63      411.61     28.08 o 
  15  11  13      891.07      902.04     40.26 o 
  16  11  13     1668.97     1491.40     52.34 o 
  17  11  13      376.21      323.98     35.33 o 
  18  11  13       11.94       53.71     39.95 o 
  19  11  13       94.77      129.89     79.65 o 
   0  12  13     1133.81     1177.26     28.05 o 
   1  12  13      156.39      142.46     11.34 o 
   2  12  13     1043.71     1092.08     22.04 o 
   3  12  13      325.73      392.97     13.89 o 
   4  12  13      314.24      280.49     13.11 o 
   5  12  13      560.31      492.79     15.29 o 
   6  12  13     1072.21     1078.58     21.50 o 
   7  12  13        0.85        2.65     11.32 o 
   8  12  13     2028.93     1963.90     36.56 o 
   9  12  13       62.74       62.26     12.98 o 
  10  12  13       53.62       26.66     12.82 o 
  11  12  13       63.81       42.75     14.28 o 
  12  12  13      174.71      152.60     17.83 o 
  13  12  13       65.29       70.62     21.59 o 
  14  12  13      775.31      760.91     35.88 o 
  15  12  13       29.18       48.23     24.67 o 
  16  12  13      432.10      470.45     44.60 o 
  17  12  13       26.19       30.55     34.92 o 
  18  12  13       30.67       49.01     48.45 o 
   1  13  13     1975.28     1827.60     28.85 o 
   2  13  13     3686.63     3796.40     43.98 o 
   3  13  13      299.30      276.97     15.80 o 
   4  13  13     4363.44     4250.77     50.24 o 
   5  13  13     2009.84     1939.60     30.04 o 
   6  13  13      185.43      148.85     13.96 o 
   7  13  13      549.28      574.56     18.78 o 
   8  13  13        3.38       -6.43     12.42 o 
   9  13  13      121.73      115.01     14.62 o 
  10  13  13      953.76      977.77     25.55 o 
  11  13  13     1350.98     1339.27     34.29 o 
  12  13  13      521.80      485.41     26.24 o 
  13  13  13     1457.94     1480.33     65.43 o 
  14  13  13      448.57      384.56     32.44 o 
  15  13  13     1291.85     1306.12     52.82 o 
  16  13  13     1332.37     1258.92     57.22 o 
  17  13  13      365.76      230.95     53.97 o 
   0  14  13     3397.16     3309.30     60.08 o 
   1  14  13        8.65      -13.01     13.01 o 
   2  14  13        0.22      -13.08     13.08 o 
   3  14  13      740.00      773.50     22.83 o 
   4  14  13     2384.38     2355.33     43.64 o 
   5  14  13       15.66      -11.27     13.54 o 
   6  14  13      166.22      125.76     14.86 o 
   7  14  13       42.04       38.02     13.35 o 
   8  14  13      541.49      510.12     19.42 o 
   9  14  13      463.72      476.15     22.11 o 
  10  14  13      967.94     1003.82     31.32 o 
  11  14  13       16.90       11.48     19.04 o 
  12  14  13      840.42      794.34     32.24 o 
  13  14  13      229.81      211.78     29.04 o 
  14  14  13      342.83      301.40     34.14 o 
  15  14  13      328.99      337.27     39.67 o 
  16  14  13      789.96     1033.59     64.38 o 
   1  15  13      447.67      437.54     18.92 o 
   2  15  13     1767.00     1653.57     33.38 o 
   3  15  13     1536.91     1442.07     31.57 o 
   4  15  13      709.80      724.88     23.56 o 
   5  15  13     1322.37     1220.00     28.70 o 
   6  15  13       62.12       67.07     16.00 o 
   7  15  13       34.05       13.83     14.76 o 
   8  15  13      747.63      742.65     31.72 o 
   9  15  13        0.07      -10.56     19.53 o 
  10  15  13      202.06      181.46     22.92 o 
  11  15  13     2118.39     2146.31     60.31 o 
  12  15  13       78.30      120.94     28.26 o 
  13  15  13     1657.12     1862.50     78.19 o 
  14  15  13      579.80      609.30     48.42 o 
  15  15  13      681.24      854.32     83.23 o 
   0  16  13     2276.71     2153.23     59.99 o 
   1  16  13       20.35        3.62     14.89 o 
   2  16  13       18.84        8.38     15.28 o 
   3  16  13       27.20       18.23     16.74 o 
   4  16  13      933.85      937.24     29.55 o 
   5  16  13       70.86       62.15     20.26 o 
   6  16  13      184.69      131.07     21.22 o 
   7  16  13       55.97       -2.73     19.97 o 
   8  16  13     1678.83     1646.69     47.92 o 
   9  16  13       21.05       49.13     26.76 o 
  10  16  13      927.74      967.04     43.73 o 
  11  16  13       19.52       12.95     26.99 o 
  12  16  13      169.20      154.99     36.30 o 
  13  16  13        0.45       46.05     40.88 o 
  14  16  13      605.67      625.17     63.79 o 
   1  17  13      158.67      176.17     28.63 o 
   2  17  13      236.91      231.93     25.91 o 
   3  17  13      184.94      116.19     24.15 o 
   4  17  13      361.02      308.79     30.36 o 
   5  17  13       75.77        0.99     26.17 o 
   6  17  13      323.45      311.25     33.38 o 
   7  17  13      268.84      270.75     31.88 o 
   8  17  13      196.85      139.09     33.23 o 
   9  17  13      540.05      534.70     44.99 o 
  10  17  13      889.67      945.13     65.64 o 
  11  17  13      114.42      204.21     46.23 o 
  12  17  13      242.94      254.22     68.03 o 
  13  17  13      263.14      293.76    125.28 o 
   0  18  13       48.76      -12.25     65.33 o 
   1  18  13      589.15      624.68     53.01 o 
   2  18  13      213.31      187.08     35.99 o 
   3  18  13        9.39       23.03     29.83 o 
   4  18  13     1310.31     1128.98     58.15 o 
   5  18  13       27.16       35.25     34.51 o 
   6  18  13      247.63      289.51     45.18 o 
   7  18  13      101.45       73.87     39.58 o 
   8  18  13       37.20       34.96     39.19 o 
   9  18  13        0.94       22.04     44.54 o 
  10  18  13       48.53       45.92     54.25 o 
  11  18  13      213.23      341.28    133.92 o 
   1  19  13      215.32       97.31     43.32 o 
   2  19  13      129.08        0.49     45.53 o 
   3  19  13        3.08        2.42     42.66 o 
   4  19  13      920.16      951.99     62.71 o 
   5  19  13      843.98      880.13     67.47 o 
   6  19  13      459.94      338.23     75.56 o 
   7  19  13       19.70        2.46     67.78 o 
   8  19  13      238.58      275.12     86.70 o 
   9  19  13      196.91      218.16    127.44 o 
   0  20  13     2122.85     1909.45    216.00 o 
   1  20  13      594.03      560.25    103.02 o 
   2  20  13       11.03     -101.52    101.52 o 
   3  20  13      187.05      344.23     98.99 o 
   4  20  13      278.18      306.72    144.72 o 
   5  20  13      254.98      133.92    129.60 o 
   6  20  13      956.20     1272.25    209.52 o 
   0   0  14    25470.06    24533.99    255.57 o 
   1   0  14      726.94      922.30     12.62 o 
   2   0  14     2513.84     3231.76     30.93 o 
   3   0  14      269.57      337.75      8.45 o 
   4   0  14     1607.02     1513.98     17.67 o 
   5   0  14     4150.79     4412.13     36.34 o 
   6   0  14     2385.21     2320.66     22.25 o 
   7   0  14      625.71      875.25     13.25 o 
   8   0  14       71.51       52.35      7.34 o 
   9   0  14     8848.06     9112.53     77.31 o 
  10   0  14    16777.19    16590.49    138.25 o 
  11   0  14      120.16       85.87     11.80 o 
  12   0  14    11029.06    10598.87    111.19 o 
  13   0  14      712.63      600.34     22.00 o 
  14   0  14        1.36      -10.01     15.73 o 
  15   0  14     1763.67     1813.33     45.80 o 
  16   0  14    12728.23    12637.44    217.00 o 
  17   0  14      151.13      144.10     26.02 o 
  18   0  14     1121.18     1218.65     55.39 o 
  19   0  14      136.55      126.64     35.49 o 
  20   0  14       84.31       47.66     40.11 o 
  21   0  14     1031.94      955.09     76.51 o 
  22   0  14       12.51       81.32     58.80 o 
   1   1  14       56.47       48.97      4.11 o 
   2   1  14     1630.11     1518.15     12.63 o 
   3   1  14     2980.93     3071.98     21.20 o 
   4   1  14     1831.07     1658.60     12.94 o 
   5   1  14      876.97      964.09      9.39 o 
   6   1  14     1087.93     1067.03     10.59 o 
   7   1  14     1711.43     1878.85     14.28 o 
   8   1  14    11494.59    10734.56     62.71 o 
   9   1  14       59.41       36.83      5.68 o 
  10   1  14      162.19      121.20      7.46 o 
  11   1  14      869.63      881.92     14.16 o 
  12   1  14     2268.18     2281.77     24.81 o 
  13   1  14       24.51        9.41      9.53 o 
  14   1  14     1483.30     1467.81     23.70 o 
  15   1  14      125.52       95.10     14.03 o 
  16   1  14       10.95      -16.02     16.02 o 
  17   1  14     1282.68     1317.65     33.02 o 
  18   1  14     2456.42     2466.87     59.71 o 
  19   1  14      146.17      160.72     25.69 o 
  20   1  14     2121.26     2072.32     74.35 o 
  21   1  14        0.02       38.90     31.54 o 
  22   1  14      157.98        5.14     47.65 o 
   0   2  14    14528.24    15153.12    123.95 o 
   1   2  14      491.98      457.44      7.21 o 
   2   2  14     1954.21     1776.57     14.66 o 
   3   2  14        0.92        2.80      4.12 o 
   4   2  14       98.74       90.00      4.68 o 
   5   2  14      401.41      438.92      7.26 o 
   6   2  14     3951.65     3718.60     24.99 o 
   7   2  14       41.07       67.51      5.03 o 
   8   2  14     7019.01     6630.59     41.69 o 
   9   2  14     1353.90     1258.22     13.66 o 
  10   2  14        6.07       13.01      6.36 o 
  11   2  14     4295.31     4051.72     32.85 o 
  12   2  14     3772.48     3699.15     34.57 o 
  13   2  14      606.27      575.24     15.04 o 
  14   2  14        4.79       -3.86     10.44 o 
  15   2  14     1107.67     1138.66     24.08 o 
  16   2  14      230.07      196.09     16.91 o 
  17   2  14        8.06       -6.91     16.40 o 
  18   2  14      525.89      477.53     28.24 o 
  19   2  14       45.15       43.87     22.84 o 
  20   2  14      886.09      831.55     42.07 o 
  21   2  14        0.65       -6.46     31.37 o 
  22   2  14     1163.59      980.31    119.13 o 
   1   3  14       15.06       11.57      4.36 o 
   2   3  14       83.19       99.02      5.28 o 
   3   3  14     3853.39     4014.72     27.79 o 
   4   3  14     3249.45     2838.92     22.47 o 
   5   3  14     1176.75     1278.90     12.88 o 
   6   3  14     3236.57     2980.83     22.15 o 
   7   3  14        1.72       -1.84      4.85 o 
   8   3  14       38.64       27.84      5.44 o 
   9   3  14      717.88      752.71     10.72 o 
  10   3  14     6811.13     6705.30     44.24 o 
  11   3  14       24.61        4.71      7.13 o 
  12   3  14      401.84      315.70     11.21 o 
  13   3  14      512.90      496.73     15.06 o 
  14   3  14     2090.26     2014.03     28.94 o 
  15   3  14       27.41       25.86     13.08 o 
  16   3  14      424.21      397.18     21.07 o 
  17   3  14     1339.47     1254.77     36.70 o 
  18   3  14      378.24      393.11     26.64 o 
  19   3  14      226.13      203.96     25.72 o 
  20   3  14     3676.65     3796.37     92.49 o 
  21   3  14        2.51       -2.14     36.53 o 
  22   3  14     1135.29     1401.85    211.68 o 
   0   4  14     4411.70     4642.56     43.74 o 
   1   4  14      480.67      596.51      8.39 o 
   2   4  14      308.68      303.85      6.81 o 
   3   4  14      155.67      155.03      6.11 o 
   4   4  14     6084.19     5860.16     40.35 o 
   5   4  14       16.23       10.15      5.07 o 
   6   4  14      742.10      776.66     10.09 o 
   7   4  14        0.19       -4.91      4.91 o 
   8   4  14     6218.69     6030.11     40.09 o 
   9   4  14     2491.91     2362.81     21.75 o 
  10   4  14     2360.33     2211.90     20.10 o 
  11   4  14      139.00       84.65      8.58 o 
  12   4  14     1455.93     1281.65     18.70 o 
  13   4  14     1421.63     1363.81     22.24 o 
  14   4  14       32.33       17.18     11.66 o 
  15   4  14      964.28      962.00     24.65 o 
  16   4  14     2543.00     2693.85     46.05 o 
  17   4  14        0.00      -17.99     17.99 o 
  18   4  14     1649.12     1497.45     44.95 o 
  19   4  14      214.48      225.15     28.68 o 
  20   4  14       16.07        9.31     29.83 o 
  21   4  14      728.55      727.56     75.89 o 
   1   5  14     1196.80     1362.69     13.96 o 
   2   5  14       14.52        0.39      4.64 o 
   3   5  14       63.38       65.54      5.46 o 
   4   5  14     1677.81     1719.89     16.63 o 
   5   5  14        5.22       -5.07      5.07 o 
   6   5  14       38.10       22.80      5.27 o 
   7   5  14      270.37      182.34      7.09 o 
   8   5  14     3222.44     2857.19     23.78 o 
   9   5  14     1059.83     1015.32     12.90 o 
  10   5  14     7501.50     7547.42     57.35 o 
  11   5  14      487.08      482.56     12.54 o 
  12   5  14      734.43      890.71     16.87 o 
  13   5  14      172.93      158.95     12.47 o 
  14   5  14     3766.68     3636.71     44.33 o 
  15   5  14        0.97       -5.92     14.05 o 
  16   5  14     1748.85     1705.67     37.68 o 
  17   5  14       18.26      -12.03     19.90 o 
  18   5  14      521.06      504.78     33.90 o 
  19   5  14      137.78      100.03     28.34 o 
  20   5  14      855.90      937.97     54.16 o 
  21   5  14        1.33       13.61     43.47 o 
   0   6  14     9358.63     8765.34     79.10 o 
   1   6  14       12.33       -4.46      4.46 o 
   2   6  14     1058.44      991.08     11.89 o 
   3   6  14      391.83      454.82      8.80 o 
   4   6  14     2163.23     2261.16     20.22 o 
   5   6  14     1035.41     1067.81     12.77 o 
   6   6  14       11.63       19.21      5.40 o 
   7   6  14       12.98       -5.48      5.48 o 
   8   6  14       46.84       23.54      6.02 o 
   9   6  14      270.45      259.52      8.56 o 
  10   6  14     4414.15     4098.88     38.88 o 
  11   6  14       47.35       42.24      8.95 o 
  12   6  14     1199.77     1189.51     22.37 o 
  13   6  14      168.51      165.13     13.61 o 
  14   6  14     3082.51     3017.36     40.20 o 
  15   6  14      736.02      768.43     24.41 o 
  16   6  14     2005.90     2017.69     43.11 o 
  17   6  14      101.22       84.99     21.74 o 
  18   6  14      331.40      298.41     31.86 o 
  19   6  14      452.68      549.02     42.28 o 
  20   6  14      358.25      357.75     40.59 o 
  21   6  14      119.62      110.58     52.94 o 
   1   7  14     2131.34     1907.49     17.20 o 
   2   7  14     8943.48     8253.39     55.34 o 
   3   7  14      134.59      135.48      7.19 o 
   4   7  14      612.67      545.55      9.44 o 
   5   7  14      193.74      197.82      7.40 o 
   6   7  14     2016.92     2070.84     19.11 o 
   7   7  14       50.47      101.48      6.98 o 
   8   7  14      635.55      538.92     10.24 o 
   9   7  14      389.03      374.76     10.93 o 
  10   7  14      235.72      210.70     10.49 o 
  11   7  14        3.32       -8.75      8.75 o 
  12   7  14     1800.77     1707.96     26.15 o 
  13   7  14       58.15       50.07     13.16 o 
  14   7  14      542.85      580.54     20.34 o 
  15   7  14        0.33      -14.60     14.60 o 
  16   7  14      447.16      465.00     27.19 o 
  17   7  14        1.56       -6.89     22.68 o 
  18   7  14      665.86      706.91     39.51 o 
  19   7  14        4.76       -3.48     25.44 o 
  20   7  14      263.55      369.45     55.43 o 
  21   7  14       19.64      220.32    112.32 o 
   0   8  14     3559.99     3559.63     37.38 o 
   1   8  14      139.55      133.75      6.60 o 
   2   8  14       49.30       42.93      6.16 o 
   3   8  14      562.02      507.25      9.68 o 
   4   8  14      441.18      506.33      9.69 o 
   5   8  14     1840.38     1847.74     18.74 o 
   6   8  14      240.27      226.69      8.60 o 
   7   8  14      495.19      452.89     10.77 o 
   8   8  14      864.90      868.82     19.92 o 
   9   8  14     5349.71     5196.67     48.63 o 
  10   8  14      620.29      709.94     15.53 o 
  11   8  14        0.03       -7.27     10.27 o 
  12   8  14      807.43      826.68     20.31 o 
  13   8  14       80.17       59.47     13.83 o 
  14   8  14     3134.45     3019.14     53.04 o 
  15   8  14       13.40        6.72     17.46 o 
  16   8  14      587.11      495.68     30.52 o 
  17   8  14        0.92       13.87     24.21 o 
  18   8  14       18.16       21.18     25.89 o 
  19   8  14      270.07      214.48     35.73 o 
  20   8  14       83.28       37.09     41.54 o 
   1   9  14       87.55       86.58      6.98 o 
   2   9  14    20935.06    20326.22    127.04 o 
   3   9  14     1430.18     1454.58     16.68 o 
   4   9  14     2917.86     2808.35     25.49 o 
   5   9  14     2563.05     2494.73     27.83 o 
   6   9  14     4685.10     4615.54     38.89 o 
   7   9  14       95.35       42.16      9.67 o 
   8   9  14      734.56      672.87     15.72 o 
   9   9  14     1739.61     1691.79     25.93 o 
  10   9  14      173.92      128.96     11.17 o 
  11   9  14      285.63      238.10     14.32 o 
  12   9  14      210.76      179.91     15.46 o 
  13   9  14      632.09      644.65     21.13 o 
  14   9  14      171.39      174.76     18.82 o 
  15   9  14        6.73       14.06     21.18 o 
  16   9  14     3303.25     3453.29     86.67 o 
  17   9  14      461.61      503.35     35.64 o 
  18   9  14      109.10      128.16     29.14 o 
  19   9  14      646.96      716.32     55.06 o 
  20   9  14     4428.17     4784.27    244.02 o 
   0  10  14     4178.68     4076.14     45.36 o 
   1  10  14      205.09      198.18      8.44 o 
   2  10  14     2774.05     2469.88     23.07 o 
   3  10  14     1318.23     1280.11     17.11 o 
   4  10  14     1964.66     1914.16     23.13 o 
   5  10  14      297.76      265.11     11.98 o 
   6  10  14     4560.86     4626.55     46.48 o 
   7  10  14     1838.70     1752.20     24.30 o 
   8  10  14      578.03      576.45     15.90 o 
   9  10  14      127.74       81.99     10.75 o 
  10  10  14       50.78       71.56     12.41 o 
  11  10  14      592.28      542.84     17.39 o 
  12  10  14        0.59      -12.95     12.95 o 
  13  10  14      376.66      383.03     19.31 o 
  14  10  14      328.90      342.75     27.21 o 
  15  10  14      666.52      685.11     36.99 o 
  16  10  14       35.43       44.63     25.11 o 
  17  10  14       32.65       15.49     25.91 o 
  18  10  14      697.96      671.47     45.91 o 
  19  10  14        8.31       44.64     41.12 o 
   1  11  14       64.88       40.77      9.06 o 
   2  11  14    11138.88    10921.96     81.90 o 
   3  11  14       24.76       16.74      8.77 o 
   4  11  14      754.92      682.76     14.95 o 
   5  11  14     3835.25     3647.31     39.36 o 
   6  11  14      491.37      520.76     14.60 o 
   7  11  14      473.30      452.00     15.70 o 
   8  11  14      367.50      277.14     14.95 o 
   9  11  14       58.99       40.88     12.35 o 
  10  11  14       25.66        9.52     11.81 o 
  11  11  14      187.08      173.92     14.50 o 
  12  11  14        7.38      -13.34     13.34 o 
  13  11  14      225.36      149.88     20.05 o 
  14  11  14     1610.33     1733.68     67.77 o 
  15  11  14        4.65        0.11     23.58 o 
  16  11  14      355.06      408.10     34.50 o 
  17  11  14      151.20      151.07     30.94 o 
  18  11  14       41.85       -7.01     36.21 o 
  19  11  14      261.67      246.08     88.56 o 
   0  12  14     6673.95     6365.36     84.63 o 
   1  12  14        7.92      -10.26     10.26 o 
   2  12  14        2.18       10.80     10.31 o 
   3  12  14      320.90      328.06     13.21 o 
   4  12  14     1180.97     1251.48     21.66 o 
   5  12  14      513.27      448.98     15.94 o 
   6  12  14     1962.76     1869.01     29.12 o 
   7  12  14      682.69      612.02     18.37 o 
   8  12  14     2882.27     2810.69     37.08 o 
   9  12  14       77.39       67.00     13.36 o 
  10  12  14      577.98      576.79     20.18 o 
  11  12  14        2.77      -13.54     13.54 o 
  12  12  14       19.29      -16.49     16.49 o 
  13  12  14      383.04      344.50     34.27 o 
  14  12  14       14.24      -20.84     20.84 o 
  15  12  14      609.99      645.96     38.91 o 
  16  12  14     1019.11     1060.44     48.81 o 
  17  12  14      140.36      124.45     38.00 o 
  18  12  14     1836.95     2092.28    129.73 o 
   1  13  14     1303.32     1241.75     24.33 o 
   2  13  14     1419.88     1359.26     25.33 o 
   3  13  14       69.65       23.87     13.08 o 
   4  13  14     1908.86     2002.70     32.47 o 
   5  13  14      227.53      209.87     15.35 o 
   6  13  14     1032.17      951.75     22.44 o 
   7  13  14      447.18      443.51     17.25 o 
   8  13  14      524.73      572.29     22.15 o 
   9  13  14       31.52       27.86     13.69 o 
  10  13  14     2671.82     2798.99     44.43 o 
  11  13  14       32.82       19.62     17.19 o 
  12  13  14      236.54      242.54     28.86 o 
  13  13  14      132.36      141.01     24.33 o 
  14  13  14        1.33       -5.17     25.54 o 
  15  13  14       90.29       82.21     29.35 o 
  16  13  14        3.14       16.10     32.92 o 
  17  13  14      859.89      928.81     66.73 o 
   0  14  14     4146.56     4328.75     78.04 o 
   1  14  14      889.41      846.37     23.04 o 
   2  14  14      216.38      192.26     16.15 o 
   3  14  14      194.30      161.34     16.79 o 
   4  14  14     5476.74     5473.28     67.13 o 
   5  14  14        2.16      -14.00     14.00 o 
   6  14  14     3534.85     3554.03     59.04 o 
   7  14  14      370.88      335.17     18.37 o 
   8  14  14     3004.16     3139.20     63.88 o 
   9  14  14       12.36       20.68     17.09 o 
  10  14  14       34.04       46.09     18.40 o 
  11  14  14     2149.72     2014.32     49.04 o 
  12  14  14       95.68       99.62     24.10 o 
  13  14  14        0.31      -24.63     24.63 o 
  14  14  14      200.83      230.71     45.69 o 
  15  14  14       55.95       89.14     36.06 o 
  16  14  14      122.23      228.21     48.01 o 
   1  15  14       53.76       23.96     14.54 o 
   2  15  14     3655.71     3719.23     52.03 o 
   3  15  14       21.30       -3.18     15.09 o 
   4  15  14     1587.92     1635.91     34.75 o 
   5  15  14      178.73      183.40     17.68 o 
   6  15  14       26.48        9.93     16.10 o 
   7  15  14     1062.50     1038.48     32.78 o 
   8  15  14      359.42      404.28     26.97 o 
   9  15  14      582.72      461.05     29.59 o 
  10  15  14       44.23       29.21     21.60 o 
  11  15  14      500.82      481.17     33.27 o 
  12  15  14     3784.29     4019.55    126.78 o 
  13  15  14       12.28      -10.62     29.06 o 
  14  15  14     2929.96     3173.73    166.12 o 
  15  15  14      332.21      478.76     76.90 o 
   0  16  14      150.38      108.41     26.06 o 
   1  16  14      151.51      135.66     17.60 o 
   2  16  14      219.87      190.60     19.50 o 
   3  16  14       49.34       20.23     17.34 o 
   4  16  14      550.84      536.29     26.53 o 
   5  16  14       13.65      -19.51     19.51 o 
   6  16  14        4.01      -19.38     19.38 o 
   7  16  14      213.84      197.69     25.54 o 
   8  16  14        3.97       13.35     22.65 o 
   9  16  14      123.38       99.56     27.86 o 
  10  16  14      577.52      599.98     44.57 o 
  11  16  14       50.08        5.49     31.25 o 
  12  16  14     1890.88     1936.62    118.72 o 
  13  16  14      219.06      284.19     61.03 o 
  14  16  14      752.54     1006.06    132.84 o 
   1  17  14      512.27      470.81     32.09 o 
   2  17  14       79.98       32.94     23.31 o 
   3  17  14       76.68      -10.64     22.37 o 
   4  17  14      991.17     1010.68     43.90 o 
   5  17  14       22.49       15.26     28.59 o 
   6  17  14     1741.39     1707.05     64.89 o 
   7  17  14      157.01       66.12     31.58 o 
   8  17  14       34.64       38.34     36.69 o 
   9  17  14       31.17       73.19     34.46 o 
  10  17  14     1203.02     1095.45     71.62 o 
  11  17  14      142.39       87.33     50.21 o 
  12  17  14      750.16      661.50    176.28 o 
   0  18  14       70.74       96.06     59.83 o 
   1  18  14      165.11      162.16     34.91 o 
   2  18  14      233.61      197.82     34.18 o 
   3  18  14       56.99       22.67     31.19 o 
   4  18  14      675.15      714.07     59.29 o 
   5  18  14      222.95      122.35     40.63 o 
   6  18  14     3492.41     3537.55    167.84 o 
   7  18  14        2.23       32.37     37.59 o 
   8  18  14     3118.71     3226.79    179.81 o 
   9  18  14     1122.33     1248.76     94.15 o 
  10  18  14       18.30       13.27     56.58 o 
  11  18  14       23.19      -47.52     92.88 o 
   1  19  14      229.91      227.95     54.46 o 
   2  19  14      980.37     1009.01     75.93 o 
   3  19  14     1412.87     1301.30     77.46 o 
   4  19  14     2873.86     2899.89    120.21 o 
   5  19  14        4.16      -67.00     67.00 o 
   6  19  14      196.61      111.46     65.24 o 
   7  19  14      291.56      344.38     96.91 o 
   8  19  14      934.00     1165.74    236.52 o 
   0  20  14      580.98      693.36    153.36 o 
   1  20  14       12.32     -101.52    101.52 o 
   2  20  14       98.53       36.12     85.16 o 
   3  20  14      575.78      622.08    177.12 o 
   4  20  14        0.20       60.48    129.60 o 
   5  20  14       98.16      248.40    140.40 o 
   1   1  15    14156.86    14610.66     83.60 o 
   2   1  15      239.83      233.85      5.62 o 
   3   1  15       87.09      106.41      4.86 o 
   4   1  15       84.85       51.51      4.43 o 
   5   1  15        3.25        3.02      4.11 o 
   6   1  15     6013.07     6075.58     36.53 o 
   7   1  15      604.76      532.21      7.79 o 
   8   1  15     7990.93     7873.47     48.33 o 
   9   1  15     1343.56     1320.92     14.11 o 
  10   1  15     6955.83     6701.16     43.82 o 
  11   1  15     1188.60     1079.66     15.19 o 
  12   1  15     3092.13     3122.99     30.45 o 
  13   1  15      290.85      227.44     12.79 o 
  14   1  15     6898.57     6617.68     71.84 o 
  15   1  15      862.31      861.17     23.39 o 
  16   1  15       41.75       42.49     16.00 o 
  17   1  15      738.71      802.26     29.72 o 
  18   1  15        0.33       19.43     20.88 o 
  19   1  15      296.48      243.13     32.71 o 
  20   1  15        7.04       29.61     27.38 o 
  21   1  15       29.17       10.81     40.17 o 
   0   2  15      211.35      138.61      7.08 o 
   1   2  15        8.85       11.03      4.35 o 
   2   2  15     1635.98     1702.00     14.43 o 
   3   2  15      183.82      121.61      5.36 o 
   4   2  15     8158.84     8007.72     50.48 o 
   5   2  15      409.46      505.77      8.18 o 
   6   2  15     1979.63     1878.60     15.95 o 
   7   2  15      203.76      160.88      5.71 o 
   8   2  15     2618.23     2687.51     20.67 o 
   9   2  15     1312.02     1264.41     13.93 o 
  10   2  15      441.89      485.45     10.09 o 
  11   2  15      825.58      693.44     14.38 o 
  12   2  15     2432.90     2433.66     26.25 o 
  13   2  15     3098.40     2989.37     33.91 o 
  14   2  15     2100.04     2012.71     28.59 o 
  15   2  15      449.69      477.14     19.66 o 
  16   2  15     2317.45     2230.36     39.20 o 
  17   2  15        7.07      -17.25     17.25 o 
  18   2  15        8.20      -20.16     20.16 o 
  19   2  15       31.27       -6.44     22.51 o 
  20   2  15      101.52       89.54     30.04 o 
  21   2  15      294.53      282.61     48.30 o 
   1   3  15     5721.61     5380.74     36.47 o 
   2   3  15     1065.38      987.51     10.99 o 
   3   3  15       85.76      162.77      5.93 o 
   4   3  15     8139.76     8208.82     55.53 o 
   5   3  15     1712.38     1672.90     15.61 o 
   6   3  15     2907.57     2989.18     23.34 o 
   7   3  15     2161.98     2344.77     19.10 o 
   8   3  15     1814.17     1836.08     16.73 o 
   9   3  15     1060.67     1101.63     13.28 o 
  10   3  15      376.15      348.07      9.19 o 
  11   3  15      454.74      499.88     12.78 o 
  12   3  15      192.14      224.86     10.99 o 
  13   3  15     2155.06     1996.40     26.32 o 
  14   3  15     1112.82     1065.84     22.41 o 
  15   3  15        4.23       -7.55     13.70 o 
  16   3  15      116.38      118.20     17.42 o 
  17   3  15     1236.70     1266.91     38.00 o 
  18   3  15        4.07        6.39     20.40 o 
  19   3  15      150.48      149.51     26.38 o 
  20   3  15      432.58      452.01     53.90 o 
  21   3  15      220.05      207.47     64.24 o 
  22   3  15        1.02       32.40    112.32 o 
   0   4  15      590.05      685.23     12.36 o 
   1   4  15      653.88      549.60      8.45 o 
   2   4  15     3137.29     3022.10     23.69 o 
   3   4  15     3987.23     3775.72     27.55 o 
   4   4  15      515.55      439.17      8.61 o 
   5   4  15     2440.92     2410.74     21.36 o 
   6   4  15     1968.53     1842.65     16.70 o 
   7   4  15        0.35        4.31      5.45 o 
   8   4  15     5246.81     4920.67     34.10 o 
   9   4  15     3208.84     2967.64     23.86 o 
  10   4  15       25.19       20.30      7.45 o 
  11   4  15      318.35      300.23     10.53 o 
  12   4  15     1631.50     1582.95     21.86 o 
  13   4  15      909.81      917.32     18.71 o 
  14   4  15     1114.62     1071.76     23.20 o 
  15   4  15      175.14      179.42     16.95 o 
  16   4  15      674.30      606.55     24.52 o 
  17   4  15      645.93      532.63     29.26 o 
  18   4  15      196.28      205.39     27.62 o 
  19   4  15        1.04       20.17     24.59 o 
  20   4  15       84.58       54.63     33.08 o 
  21   4  15        1.01      -19.69     47.66 o 
   1   5  15      543.87      541.64      8.96 o 
   2   5  15    10079.86     9759.94     63.42 o 
   3   5  15     3536.68     3401.96     25.89 o 
   4   5  15       41.08       45.42      6.20 o 
   5   5  15       95.62      120.75      7.04 o 
   6   5  15      578.88      569.42      9.62 o 
   7   5  15     6614.28     6536.41     44.11 o 
   8   5  15       60.68       33.22      6.46 o 
   9   5  15     3349.79     3186.32     26.03 o 
  10   5  15      907.39      998.79     17.76 o 
  11   5  15     7421.96     7132.10     59.72 o 
  12   5  15      345.23      372.95     13.77 o 
  13   5  15     2273.52     2253.09     32.25 o 
  14   5  15      958.74      963.64     23.84 o 
  15   5  15      255.84      255.51     19.04 o 
  16   5  15      270.62      235.54     22.30 o 
  17   5  15     4853.20     4710.88     82.09 o 
  18   5  15      885.03      937.98     39.90 o 
  19   5  15     4405.77     4507.36     98.57 o 
  20   5  15     3421.31     3322.99     95.86 o 
  21   5  15      145.03      103.99     49.56 o 
   0   6  15     2525.83     2435.18     29.23 o 
   1   6  15       25.29       19.25      5.11 o 
   2   6  15     2450.11     2361.79     20.42 o 
   3   6  15     1835.77     1781.14     17.21 o 
   4   6  15        0.35       -5.63      5.63 o 
   5   6  15      181.08      172.45      7.79 o 
   6   6  15       17.03        6.91      6.09 o 
   7   6  15     4114.24     3824.80     29.28 o 
   8   6  15     4686.11     4536.41     34.51 o 
   9   6  15     1069.75     1042.02     15.32 o 
  10   6  15      447.66      457.24     12.87 o 
  11   6  15       33.83       64.79     10.43 o 
  12   6  15       36.00        9.59     10.16 o 
  13   6  15     1641.24     1613.64     28.23 o 
  14   6  15       25.27       15.34     14.35 o 
  15   6  15     1495.39     1554.97     33.63 o 
  16   6  15     1113.12     1060.04     33.60 o 
  17   6  15      701.45      725.57     34.68 o 
  18   6  15      437.99      434.96     34.25 o 
  19   6  15      797.97      853.59     50.10 o 
  20   6  15      693.02      723.18     60.77 o 
  21   6  15        7.48      -33.46     71.35 o 
   1   7  15     3973.19     3805.97     27.96 o 
   2   7  15     7618.82     7364.97     49.22 o 
   3   7  15       79.31       69.67      6.23 o 
   4   7  15     7731.63     7487.72     50.58 o 
   5   7  15     2343.52     2517.18     22.61 o 
   6   7  15      515.62      458.59      9.88 o 
   7   7  15        0.14       -6.30      6.30 o 
   8   7  15    12707.09    11937.85     89.52 o 
   9   7  15      827.02      829.22     14.74 o 
  10   7  15     1303.21     1212.63     18.34 o 
  11   7  15      704.52      769.30     17.42 o 
  12   7  15      439.60      478.99     16.64 o 
  13   7  15       55.94       31.92     13.40 o 
  14   7  15     4457.79     4573.60     67.88 o 
  15   7  15       88.82       74.02     18.33 o 
  16   7  15       92.73      122.46     21.59 o 
  17   7  15      337.46      313.98     30.51 o 
  18   7  15     2404.36     2422.52     79.45 o 
  19   7  15        0.72      -27.04     27.04 o 
  20   7  15       27.71       -4.01     44.31 o 
   0   8  15    23355.99    22673.01    202.24 o 
   1   8  15     9256.41     8972.22     59.20 o 
   2   8  15     1183.84     1045.80     13.42 o 
   3   8  15     1015.53      969.19     13.21 o 
   4   8  15      569.39      586.36     10.80 o 
   5   8  15     1601.95     1590.17     18.05 o 
   6   8  15     1586.77     1556.59     18.47 o 
   7   8  15      534.70      547.84     12.03 o 
   8   8  15      157.48      147.64      9.88 o 
   9   8  15      129.92      154.71     10.60 o 
  10   8  15       24.54       -9.70      9.70 o 
  11   8  15      799.18      784.32     18.83 o 
  12   8  15     1142.25     1127.53     25.65 o 
  13   8  15       25.75       -7.40     13.55 o 
  14   8  15     2023.50     2068.63     42.29 o 
  15   8  15        9.08      -17.89     17.89 o 
  16   8  15      889.15      846.13     38.66 o 
  17   8  15       47.97        3.89     24.32 o 
  18   8  15       30.86       24.12     26.22 o 
  19   8  15      295.60      235.09     43.51 o 
  20   8  15      148.34      115.08     48.08 o 
   1   9  15       54.59       58.29      6.95 o 
   2   9  15      781.44      706.68     11.92 o 
   3   9  15       24.79        9.15      7.09 o 
   4   9  15     4623.69     4158.23     34.16 o 
   5   9  15     1638.07     1575.88     20.34 o 
   6   9  15     1428.43     1422.40     21.37 o 
   7   9  15      391.75      373.67     13.18 o 
   8   9  15      191.80      159.82     11.49 o 
   9   9  15      510.03      555.58     15.66 o 
  10   9  15     2246.16     2179.84     30.27 o 
  11   9  15       76.40       54.69     12.57 o 
  12   9  15      819.05      816.81     22.83 o 
  13   9  15      588.42      626.79     21.88 o 
  14   9  15      503.45      546.43     31.72 o 
  15   9  15       23.69        6.93     21.08 o 
  16   9  15      291.52      289.24     30.89 o 
  17   9  15       59.74       45.14     25.63 o 
  18   9  15      282.57      254.82     34.12 o 
  19   9  15       75.84      112.31     40.73 o 
  20   9  15      197.67      249.31     85.62 o 
   0  10  15      283.42      350.45     14.97 o 
   1  10  15       83.37      106.67      8.53 o 
   2  10  15     2941.22     2924.85     29.16 o 
   3  10  15       72.37       86.17      9.08 o 
   4  10  15     7665.65     7368.25     65.06 o 
   5  10  15     5375.12     5491.14     49.32 o 
   6  10  15       67.13       36.55     10.67 o 
   7  10  15     2380.97     2417.17     29.95 o 
   8  10  15      772.20      715.41     17.71 o 
   9  10  15     1443.25     1466.56     27.60 o 
  10  10  15       34.05       13.90     11.84 o 
  11  10  15      140.33       90.10     14.31 o 
  12  10  15        0.13       -2.12     13.94 o 
  13  10  15      645.95      650.18     24.40 o 
  14  10  15       26.57       28.75     21.32 o 
  15  10  15     4918.82     4975.77    148.12 o 
  16  10  15       49.85       54.64     26.40 o 
  17  10  15       15.42       50.25     26.67 o 
  18  10  15      924.99      969.30     66.84 o 
  19  10  15      159.22      139.40     65.97 o 
   1  11  15        1.99       -8.30      8.30 o 
   2  11  15       26.70       36.24      8.87 o 
   3  11  15     3857.23     3797.48     39.05 o 
   4  11  15     1280.55     1252.06     20.81 o 
   5  11  15      933.34      745.27     20.50 o 
   6  11  15     7339.57     7289.01     76.07 o 
   7  11  15      571.19      508.19     16.42 o 
   8  11  15     1038.17     1034.74     21.65 o 
   9  11  15     1828.58     1862.65     32.60 o 
  10  11  15       22.53       -9.58     12.50 o 
  11  11  15     1533.75     1536.02     30.80 o 
  12  11  15      329.41      280.89     20.43 o 
  13  11  15      267.58      270.61     25.18 o 
  14  11  15       26.25      -12.33     23.37 o 
  15  11  15       39.15       31.16     25.45 o 
  16  11  15      801.89      818.98     42.06 o 
  17  11  15     1337.47     1435.66     59.59 o 
  18  11  15      452.05      514.13     52.29 o 
   0  12  15     1085.81     1021.27     27.79 o 
   1  12  15      993.80     1053.11     20.38 o 
   2  12  15     2417.08     2200.09     28.74 o 
   3  12  15     1736.04     1782.04     26.79 o 
   4  12  15      249.23      221.46     14.17 o 
   5  12  15     2601.00     2595.25     39.05 o 
   6  12  15     2789.28     2867.06     38.65 o 
   7  12  15        2.55      -12.43     12.43 o 
   8  12  15      903.89      876.28     22.89 o 
   9  12  15        0.91      -13.60     13.67 o 
  10  12  15        0.77       -8.72     13.86 o 
  11  12  15      117.00       79.26     18.97 o 
  12  12  15       17.65       13.19     19.46 o 
  13  12  15      663.44      642.16     35.15 o 
  14  12  15      941.45      916.08     42.52 o 
  15  12  15      189.23      259.35     39.87 o 
  16  12  15      344.37      320.02     35.52 o 
  17  12  15       25.29       27.34     35.53 o 
  18  12  15        1.14      -26.81     66.11 o 
   1  13  15      902.88      958.17     22.86 o 
   2  13  15     1550.63     1702.48     28.41 o 
   3  13  15      134.37      105.33     13.83 o 
   4  13  15     1029.10     1077.11     24.74 o 
   5  13  15     2424.89     2354.16     37.74 o 
   6  13  15      318.44      332.74     18.70 o 
   7  13  15       75.91       60.00     15.19 o 
   8  13  15       60.48       40.80     14.89 o 
   9  13  15       18.17       -7.99     14.42 o 
  10  13  15     1090.41     1035.54     33.63 o 
  11  13  15      161.61      183.43     24.70 o 
  12  13  15      663.71      718.84     36.69 o 
  13  13  15     1138.45     1136.62     45.90 o 
  14  13  15      221.85      220.92     30.86 o 
  15  13  15       13.34       -9.20     27.35 o 
  16  13  15       64.58       87.30     36.76 o 
  17  13  15       81.11       94.86     71.96 o 
   0  14  15    14525.51    14249.71    196.63 o 
   1  14  15      192.67      168.91     16.78 o 
   2  14  15     1434.62     1335.69     28.62 o 
   3  14  15       92.41       70.23     15.34 o 
   4  14  15       34.77       14.88     14.44 o 
   5  14  15      140.52      106.72     15.99 o 
   6  14  15        0.03       11.18     14.17 o 
   7  14  15      167.79      170.65     19.10 o 
   8  14  15       45.78       49.98     20.21 o 
   9  14  15        3.20      -19.26     19.26 o 
  10  14  15     1655.60     1544.02     48.67 o 
  11  14  15      211.08      266.72     29.55 o 
  12  14  15     3139.15     3263.08     83.21 o 
  13  14  15      369.08      421.75     42.62 o 
  14  14  15      218.55      305.59     36.87 o 
  15  14  15       45.57        2.85     35.94 o 
  16  14  15     1136.92     1696.43    116.00 o 
   1  15  15      614.11      617.00     22.07 o 
   2  15  15      211.02      205.37     17.56 o 
   3  15  15      713.84      720.20     24.19 o 
   4  15  15        4.99       34.27     16.34 o 
   5  15  15     1180.71     1210.33     43.57 o 
   6  15  15      360.58      375.81     23.84 o 
   7  15  15      849.76      853.78     35.26 o 
   8  15  15       12.89      -15.53     22.45 o 
   9  15  15      170.57      138.71     25.52 o 
  10  15  15      351.49      360.94     34.83 o 
  11  15  15      378.14      324.54     36.51 o 
  12  15  15      707.41      779.93     65.82 o 
  13  15  15      811.62      798.09     68.21 o 
  14  15  15       35.51       73.66     51.00 o 
  15  15  15      221.45      150.37     86.62 o 
   0  16  15     2454.90     2543.24     64.54 o 
   1  16  15      317.36      247.28     19.19 o 
   2  16  15        7.64       -0.93     16.22 o 
   3  16  15     1113.16     1109.39     35.04 o 
   4  16  15     1251.23     1214.60     38.43 o 
   5  16  15       42.10        2.09     20.84 o 
   6  16  15        0.03       10.82     24.80 o 
   7  16  15      710.29      700.32     34.23 o 
   8  16  15     2306.25     2256.04     85.91 o 
   9  16  15       58.85       -3.13     26.19 o 
  10  16  15      179.59      149.20     44.70 o 
  11  16  15       10.99      -30.43     30.43 o 
  12  16  15      242.53      222.61     47.33 o 
  13  16  15      118.69      174.28     61.93 o 
   1  17  15     1499.19     1524.03     46.07 o 
   2  17  15      318.61      306.53     30.11 o 
   3  17  15       26.48       -3.13     22.97 o 
   4  17  15     1126.63     1087.27     60.21 o 
   5  17  15      992.43     1033.05     48.00 o 
   6  17  15      416.90      411.07     41.25 o 
   7  17  15      528.70      413.40     42.37 o 
   8  17  15     1295.73     1334.07     58.20 o 
   9  17  15       15.50      -32.29     32.29 o 
  10  17  15      223.71      293.43     50.97 o 
  11  17  15      290.92      249.84     54.75 o 
  12  17  15        0.22       41.04     92.88 o 
   0  18  15      199.00      110.69     54.09 o 
   1  18  15      441.03      421.87     45.85 o 
   2  18  15      142.02       90.16     34.90 o 
   3  18  15        2.51       -2.98     34.17 o 
   4  18  15      307.15      331.56     49.91 o 
   5  18  15        0.20      -36.19     36.19 o 
   6  18  15       23.96      -15.67     36.01 o 
   7  18  15       46.86        0.85     42.50 o 
   8  18  15      159.75      185.37     66.92 o 
   9  18  15      328.63      261.29     70.25 o 
  10  18  15      431.35      461.43    144.72 o 
   1  19  15      429.87      303.29     63.28 o 
   2  19  15       62.54       47.08     50.95 o 
   3  19  15      303.07      251.68     91.60 o 
   4  19  15      189.17      179.89     87.02 o 
   5  19  15      235.13      139.53     89.64 o 
   6  19  15      202.32      105.12     70.94 o 
   7  19  15     2376.26     2703.18    698.76 o 
   8  19  15      676.86      905.04    181.44 o 
   2  20  15     1798.65     1931.05    259.20 o 
   3  20  15     1293.85     1334.89    218.16 o 
   0   0  16     2458.27     2089.43     28.53 o 
   1   0  16     1128.69     1242.08     16.38 o 
   2   0  16      362.92      370.33      9.87 o 
   3   0  16        3.31       -2.56      6.27 o 
   4   0  16     7769.52     7429.88     66.03 o 
   5   0  16     3135.27     2942.88     29.61 o 
   6   0  16     2478.40     2357.73     24.40 o 
   7   0  16    14279.63    13179.11    102.65 o 
   8   0  16       60.67       81.91      8.11 o 
   9   0  16     2307.54     1897.96     24.75 o 
  10   0  16      148.14       67.38     10.34 o 
  11   0  16      434.32      533.66     18.09 o 
  12   0  16      980.07     1038.26     25.55 o 
  13   0  16     2627.90     2603.71     65.28 o 
  14   0  16     2804.08     2776.88     49.88 o 
  15   0  16        5.25      -17.17     20.07 o 
  16   0  16      445.75      387.38     30.76 o 
  17   0  16     1595.24     1513.79     70.06 o 
  18   0  16     1199.55     1171.38     63.70 o 
  19   0  16     2943.41     2852.32    112.18 o 
  20   0  16       96.21       27.61     39.74 o 
  21   0  16     1660.94     1789.79    146.91 o 
   1   1  16     2127.26     2069.86     15.46 o 
   2   1  16     8709.21     8817.83     52.85 o 
   3   1  16      602.15      755.70      8.99 o 
   4   1  16      275.81      251.37      6.04 o 
   5   1  16      146.04      168.20      5.57 o 
   6   1  16     1021.26      917.66     10.47 o 
   7   1  16      927.69      986.58     11.01 o 
   8   1  16     2273.40     2282.38     18.69 o 
   9   1  16      547.60      539.98      9.51 o 
  10   1  16     1800.46     1656.54     17.62 o 
  11   1  16       53.82       23.80      8.33 o 
  12   1  16       44.97       16.79      9.09 o 
  13   1  16      719.73      737.48     17.85 o 
  14   1  16     1235.21     1227.68     23.29 o 
  15   1  16      932.02     1007.39     25.55 o 
  16   1  16        1.55        3.14     15.48 o 
  17   1  16     1733.42     1765.15     47.32 o 
  18   1  16      326.32      315.76     29.00 o 
  19   1  16      304.54      305.90     31.41 o 
  20   1  16        0.13       -3.94     27.99 o 
  21   1  16      911.42      876.59     71.13 o 
   0   2  16     2307.10     2291.89     25.47 o 
   1   2  16      580.44      615.78      8.37 o 
   2   2  16      891.24     1015.59     10.93 o 
   3   2  16     3132.91     2673.41     20.70 o 
   4   2  16     1221.79     1111.06     11.97 o 
   5   2  16      691.98      623.05      9.40 o 
   6   2  16      349.00      318.06      7.12 o 
   7   2  16      213.27      209.29      6.69 o 
   8   2  16      704.34      736.13     10.63 o 
   9   2  16     5022.94     4960.09     34.23 o 
  10   2  16      469.24      485.69     10.43 o 
  11   2  16      426.90      401.63     11.52 o 
  12   2  16     1115.03     1020.84     18.20 o 
  13   2  16       27.78        6.10     10.63 o 
  14   2  16       35.94        6.96     11.55 o 
  15   2  16        6.14       -6.68     14.08 o 
  16   2  16      940.12      947.37     29.26 o 
  17   2  16     1018.98     1095.50     44.73 o 
  18   2  16      204.89      197.25     31.59 o 
  19   2  16      980.06     1003.73     45.73 o 
  20   2  16        4.94      -28.76     28.76 o 
  21   2  16     1206.10     1129.93     71.86 o 
   1   3  16     7686.83     7659.81     52.13 o 
   2   3  16     5045.81     4799.63     34.17 o 
   3   3  16     6385.27     5980.15     40.92 o 
   4   3  16      478.87      512.85      9.34 o 
   5   3  16     1364.57     1359.89     15.37 o 
   6   3  16      563.72      567.29      9.74 o 
   7   3  16    13774.16    13268.42     81.24 o 
   8   3  16      754.82      815.10     11.24 o 
   9   3  16     1512.20     1407.51     15.15 o 
  10   3  16     9633.95     8702.35     62.43 o 
  11   3  16     2170.16     2200.32     24.33 o 
  12   3  16        7.18       -9.09      9.09 o 
  13   3  16     2368.34     2308.50     30.63 o 
  14   3  16     1067.83     1120.06     25.16 o 
  15   3  16      254.52      210.17     17.21 o 
  16   3  16     2173.02     2210.26     44.65 o 
  17   3  16      127.45       98.07     22.11 o 
  18   3  16        5.26       -1.51     21.74 o 
  19   3  16      295.86      260.35     32.31 o 
  20   3  16      114.51       57.79     31.67 o 
  21   3  16       36.60       17.57     40.55 o 
   0   4  16       28.39       13.50      6.66 o 
   1   4  16       24.24        8.15      4.93 o 
   2   4  16      509.30      459.27      8.41 o 
   3   4  16      260.35      232.93      7.12 o 
   4   4  16      758.48      858.88     12.53 o 
   5   4  16      118.00       91.69      7.12 o 
   6   4  16      499.80      467.93      9.65 o 
   7   4  16     7940.43     7425.05     52.42 o 
   8   4  16     5772.78     5447.89     39.64 o 
   9   4  16     1359.87     1359.88     15.72 o 
  10   4  16      811.84      952.40     15.62 o 
  11   4  16      190.18      172.30     10.48 o 
  12   4  16     1948.98     1861.88     24.62 o 
  13   4  16     1024.49     1063.70     21.69 o 
  14   4  16      129.57      124.55     15.15 o 
  15   4  16      727.37      760.16     24.62 o 
  16   4  16      444.53      454.32     25.76 o 
  17   4  16      802.49      785.78     35.23 o 
  18   4  16       10.95       10.71     22.26 o 
  19   4  16     2778.11     2732.68     92.70 o 
  20   4  16        6.17       19.96     33.22 o 
  21   4  16     3045.92     2949.93    141.42 o 
   1   5  16     1676.96     1931.54     19.35 o 
   2   5  16     4721.56     4502.75     33.56 o 
   3   5  16       30.88       48.62      6.29 o 
   4   5  16        4.82        0.40      5.72 o 
   5   5  16      143.48      101.88      7.13 o 
   6   5  16     1804.34     1774.89     19.71 o 
   7   5  16     6870.41     6729.28     47.49 o 
   8   5  16        0.52       -6.26      6.26 o 
   9   5  16      667.95      597.31     11.95 o 
  10   5  16      365.44      307.72     11.37 o 
  11   5  16     3693.55     3380.26     34.71 o 
  12   5  16      843.86      786.05     18.03 o 
  13   5  16      577.23      548.99     19.04 o 
  14   5  16      278.67      308.17     18.44 o 
  15   5  16     4188.88     4202.67     62.94 o 
  16   5  16      649.21      659.02     29.97 o 
  17   5  16      609.45      597.62     31.90 o 
  18   5  16      146.24      116.20     25.59 o 
  19   5  16       46.58       51.17     28.91 o 
  20   5  16      516.41      559.24     51.81 o 
  21   5  16      878.57     1221.20    113.21 o 
   0   6  16     8232.16     7488.57     73.70 o 
   1   6  16      709.15      690.31     10.52 o 
   2   6  16        6.55        4.21      5.47 o 
   3   6  16     2828.45     2662.72     23.35 o 
   4   6  16     2893.84     2798.03     24.69 o 
   5   6  16      813.37      854.49     13.96 o 
   6   6  16       31.71       22.36      7.04 o 
   7   6  16      447.13      592.64     11.39 o 
   8   6  16       33.12       48.69      7.41 o 
   9   6  16     1128.86     1199.91     17.11 o 
  10   6  16     4277.16     4435.87     44.55 o 
  11   6  16      351.52      286.37     13.11 o 
  12   6  16      281.63      297.54     15.32 o 
  13   6  16      828.53      835.93     22.73 o 
  14   6  16        0.24      -13.88     13.88 o 
  15   6  16     1026.42     1047.58     28.73 o 
  16   6  16     2007.53     1894.80     46.20 o 
  17   6  16     1111.68     1199.58     45.27 o 
  18   6  16       89.35       76.55     26.55 o 
  19   6  16       28.54       36.46     28.82 o 
  20   6  16       61.03       53.82     51.82 o 
  21   6  16        3.93      -36.94    114.48 o 
   1   7  16     1140.97     1108.05     13.64 o 
   2   7  16      808.02      797.93     12.04 o 
   3   7  16      240.58      232.79      7.80 o 
   4   7  16      220.36      232.47      8.49 o 
   5   7  16     2977.75     2941.82     26.95 o 
   6   7  16      628.26      621.61     12.69 o 
   7   7  16      235.53      228.16      8.82 o 
   8   7  16      507.97      536.76     11.90 o 
   9   7  16      164.65      148.05     10.31 o 
  10   7  16      307.94      351.41     13.18 o 
  11   7  16     1924.04     1793.19     32.41 o 
  12   7  16      751.10      724.28     23.04 o 
  13   7  16      586.24      569.30     20.66 o 
  14   7  16      177.10      142.09     17.02 o 
  15   7  16      185.27      160.14     21.75 o 
  16   7  16      154.97      108.40     24.11 o 
  17   7  16      529.38      543.52     33.33 o 
  18   7  16       23.98       32.25     25.65 o 
  19   7  16      337.71      329.70     39.54 o 
  20   7  16       53.64      -36.09     49.53 o 
   0   8  16     6171.25     5911.56     63.41 o 
   1   8  16     1237.97     1168.71     14.88 o 
   2   8  16      884.29      787.60     12.33 o 
   3   8  16     1325.21     1422.24     16.51 o 
   4   8  16      188.06      184.85      8.10 o 
   5   8  16       19.50       -6.93      6.93 o 
   6   8  16      927.25      842.87     14.38 o 
   7   8  16      708.46      652.47     13.26 o 
   8   8  16     3174.70     3034.10     30.91 o 
   9   8  16       36.00        6.97      9.50 o 
  10   8  16      193.47      156.21     11.97 o 
  11   8  16      201.71      105.11     12.88 o 
  12   8  16      533.09      489.74     19.44 o 
  13   8  16      916.10      872.73     25.13 o 
  14   8  16      656.03      679.70     34.12 o 
  15   8  16       50.94       64.03     20.23 o 
  16   8  16       17.05       15.09     22.46 o 
  17   8  16        9.57       -4.96     23.69 o 
  18   8  16       85.78       83.36     28.24 o 
  19   8  16      244.28      233.02     48.35 o 
  20   8  16        1.19       64.71     63.04 o 
   1   9  16       90.30       82.69      7.51 o 
   2   9  16     1529.04     1481.82     18.53 o 
   3   9  16       40.02       10.92      7.79 o 
   4   9  16      303.56      273.49     10.26 o 
   5   9  16     4306.07     4161.32     38.06 o 
   6   9  16      100.36       58.45     10.33 o 
   7   9  16      187.80      197.52     11.67 o 
   8   9  16      545.83      611.54     15.78 o 
   9   9  16      230.60      210.84     12.64 o 
  10   9  16      758.15      742.03     19.17 o 
  11   9  16     1901.77     1831.48     35.32 o 
  12   9  16      151.60      126.76     16.68 o 
  13   9  16      219.65      173.57     17.96 o 
  14   9  16     3302.32     3378.06     81.15 o 
  15   9  16     1200.44     1184.51     43.14 o 
  16   9  16        3.81       30.02     25.12 o 
  17   9  16     1150.02     1149.70     46.98 o 
  18   9  16      247.43      278.13     37.23 o 
  19   9  16     1722.77     1781.62    127.48 o 
   0  10  16      214.52      165.74     14.14 o 
   1  10  16     2375.31     2264.92     26.74 o 
   2  10  16      303.75      300.17     11.94 o 
   3  10  16      618.47      683.61     14.79 o 
   4  10  16     1101.04     1053.73     18.64 o 
   5  10  16      928.64      849.41     17.61 o 
   6  10  16      247.10      213.21     12.67 o 
   7  10  16     2363.02     2291.03     38.22 o 
   8  10  16      297.52      242.71     13.70 o 
   9  10  16      342.63      298.65     14.73 o 
  10  10  16     1368.71     1286.74     25.35 o 
  11  10  16       85.24       75.61     15.14 o 
  12  10  16      556.46      489.76     20.74 o 
  13  10  16       96.77       74.19     19.29 o 
  14  10  16      208.77      187.50     25.33 o 
  15  10  16        1.25       55.81     26.77 o 
  16  10  16     1995.55     2147.96     74.17 o 
  17  10  16       35.78       22.36     27.83 o 
  18  10  16      402.76      421.54     47.76 o 
  19  10  16      400.29      380.89    104.76 o 
   1  11  16        4.28       -9.69      9.69 o 
   2  11  16     2779.86     2716.96     32.67 o 
   3  11  16      587.85      625.41     16.22 o 
   4  11  16      372.76      318.29     13.50 o 
   5  11  16       58.06       60.84     11.64 o 
   6  11  16       43.03        5.86     11.28 o 
   7  11  16      763.95      813.32     19.96 o 
   8  11  16      160.57      172.87     13.97 o 
   9  11  16     1178.97     1143.72     29.99 o 
  10  11  16      405.78      458.31     19.62 o 
  11  11  16     1046.26     1061.94     28.08 o 
  12  11  16        4.86      -14.60     16.66 o 
  13  11  16       54.81       13.03     20.60 o 
  14  11  16        5.06       49.22     25.07 o 
  15  11  16      349.39      340.81     32.99 o 
  16  11  16       70.48       68.05     28.35 o 
  17  11  16      654.13      598.48     50.33 o 
  18  11  16      395.76      356.76     72.80 o 
   0  12  16      119.31       99.99     17.94 o 
   1  12  16     2326.40     2284.57     31.07 o 
   2  12  16      109.10       63.14     12.08 o 
   3  12  16     2743.93     2475.97     33.96 o 
   4  12  16     1698.29     1659.36     29.25 o 
   5  12  16     1249.66     1203.65     25.69 o 
   6  12  16      938.45      920.19     24.66 o 
   7  12  16      211.33      204.20     16.99 o 
   8  12  16     2543.64     2435.49     49.30 o 
   9  12  16       48.67       27.24     14.82 o 
  10  12  16        4.63       -3.94     15.95 o 
  11  12  16      744.20      779.65     30.18 o 
  12  12  16      784.67      741.69     34.33 o 
  13  12  16      273.55      261.30     29.98 o 
  14  12  16     1758.07     1815.22     72.89 o 
  15  12  16     1495.90     1608.98     61.33 o 
  16  12  16      175.74      200.10     35.64 o 
  17  12  16       24.43       24.36     40.31 o 
   1  13  16     2109.32     2158.09     34.15 o 
   2  13  16      880.80      883.32     22.80 o 
   3  13  16      472.94      454.52     20.07 o 
   4  13  16        8.04      -12.91     14.91 o 
   5  13  16     1718.46     1784.12     34.58 o 
   6  13  16      711.96      700.80     23.68 o 
   7  13  16     3355.43     3292.96     51.78 o 
   8  13  16      636.44      649.76     25.01 o 
   9  13  16     1701.35     1690.96     40.70 o 
  10  13  16      159.27      204.29     24.66 o 
  11  13  16      386.82      400.10     43.90 o 
  12  13  16        0.64      -14.17     24.67 o 
  13  13  16      192.10      193.00     38.59 o 
  14  13  16       27.93       -2.38     27.76 o 
  15  13  16      752.59      775.02     79.97 o 
  16  13  16       15.14       51.38     41.12 o 
   0  14  16      691.22      693.70     45.23 o 
   1  14  16     1885.62     1833.54     33.55 o 
   2  14  16     1252.00     1124.78     26.11 o 
   3  14  16     4814.09     4843.51     62.75 o 
   4  14  16      631.67      621.06     24.32 o 
   5  14  16      434.06      420.24     22.45 o 
   6  14  16       54.84       37.50     16.84 o 
   7  14  16       59.86       42.87     19.75 o 
   8  14  16       54.22        4.07     19.72 o 
   9  14  16      436.40      421.73     30.11 o 
  10  14  16     1237.80     1272.83     68.69 o 
  11  14  16     1288.03     1325.54     51.80 o 
  12  14  16      976.32     1052.82     67.17 o 
  13  14  16      377.51      337.68     41.23 o 
  14  14  16      133.97      116.22     44.53 o 
  15  14  16        3.42       -9.63     42.99 o 
   1  15  16      401.94      396.69     21.30 o 
   2  15  16        9.85      -12.45     15.27 o 
   3  15  16     1469.03     1439.46     34.91 o 
   4  15  16       97.34       73.41     19.95 o 
   5  15  16     1466.66     1612.83     42.12 o 
   6  15  16      348.89      377.47     27.79 o 
   7  15  16      301.75      242.63     25.75 o 
   8  15  16      194.84      172.83     28.01 o 
   9  15  16       91.24       23.62     26.93 o 
  10  15  16      486.62      462.02     37.80 o 
  11  15  16        0.57       -0.69     32.01 o 
  12  15  16      832.65      787.71     51.98 o 
  13  15  16     1570.31     1675.19    115.76 o 
  14  15  16     1727.05     1888.70    121.48 o 
   0  16  16      768.81      729.89     41.17 o 
   1  16  16       71.81       78.36     17.90 o 
   2  16  16      179.10      128.35     19.99 o 
   3  16  16      393.44      420.69     27.63 o 
   4  16  16      483.45      437.45     29.59 o 
   5  16  16       25.14       38.19     26.18 o 
   6  16  16        0.76      -14.57     26.98 o 
   7  16  16      556.53      549.39     40.66 o 
   8  16  16        0.36      -16.26     26.17 o 
   9  16  16      466.81      451.78     39.71 o 
  10  16  16      125.51       92.74     33.59 o 
  11  16  16      716.19      637.40     47.78 o 
  12  16  16      288.44      325.78     57.19 o 
  13  16  16     3321.55     3821.76    183.21 o 
   1  17  16        2.97       20.54     29.22 o 
   2  17  16        6.54      -11.66     23.61 o 
   3  17  16      347.76      396.68     33.84 o 
   4  17  16      125.12       53.73     29.62 o 
   5  17  16       48.86       60.18     39.56 o 
   6  17  16        0.27        9.81     32.63 o 
   7  17  16     1017.92      888.13     61.45 o 
   8  17  16      350.02      309.59     51.23 o 
   9  17  16      386.01      312.48     41.23 o 
  10  17  16     1303.30     1337.91    110.07 o 
  11  17  16       52.39       26.72     52.72 o 
   0  18  16      961.18      854.50     92.32 o 
   1  18  16       10.03      -34.54     34.54 o 
   2  18  16      425.13      327.39     44.33 o 
   3  18  16     2543.71     2790.97    101.72 o 
   4  18  16      767.24      790.25     65.05 o 
   5  18  16     2358.30     2316.68    126.04 o 
   6  18  16      156.48      181.65     43.50 o 
   7  18  16      136.82      119.38     92.52 o 
   8  18  16      750.55      861.50    103.43 o 
   9  18  16     1965.15     2426.10    179.23 o 
   1  19  16      276.43      192.24    138.24 o 
   2  19  16     1260.33     1021.69    198.72 o 
   3  19  16      316.53      321.84    146.88 o 
   4  19  16       23.56      153.36    123.12 o 
   5  19  16      563.28      699.84    170.64 o 
   6  19  16      320.47      455.29    102.60 o 
   7  19  16     2180.17     2352.60    180.41 o 
   1   1  17      113.59       80.09      4.61 o 
   2   1  17     6087.31     5749.10     37.33 o 
   3   1  17     1185.67     1175.70     11.92 o 
   4   1  17     5715.06     5478.81     37.87 o 
   5   1  17      620.77      602.36      8.56 o 
   6   1  17      104.65       94.99      5.44 o 
   7   1  17     1058.04      923.49     11.28 o 
   8   1  17     4074.50     4220.14     29.42 o 
   9   1  17      948.19      808.41     11.51 o 
  10   1  17      597.32      640.48     12.64 o 
  11   1  17       48.89       38.08      8.83 o 
  12   1  17       52.83       63.57      9.74 o 
  13   1  17      310.09      265.85     13.73 o 
  14   1  17      484.26      492.93     17.81 o 
  15   1  17     3063.02     3081.90     48.04 o 
  16   1  17      102.22      112.18     18.55 o 
  17   1  17      246.65      249.67     25.21 o 
  18   1  17        0.03       13.45     22.09 o 
  19   1  17      764.93      794.57     46.22 o 
  20   1  17     4248.62     4401.69    124.20 o 
  21   1  17       71.01       85.46     51.45 o 
   0   2  17     1968.78     2171.72     24.75 o 
   1   2  17      151.11      134.47      5.89 o 
   2   2  17     1364.40     1363.52     13.66 o 
   3   2  17     1631.86     1699.06     15.98 o 
   4   2  17     4243.01     4107.05     30.66 o 
   5   2  17       58.21       54.67      5.72 o 
   6   2  17      126.51      160.33      6.43 o 
   7   2  17      155.91      115.75      6.37 o 
   8   2  17      168.65      134.13      6.92 o 
   9   2  17     2655.06     2589.29     22.70 o 
  10   2  17       80.31       63.72      8.42 o 
  11   2  17        5.34        9.28      8.36 o 
  12   2  17       13.39        0.62      9.75 o 
  13   2  17     2668.33     2615.42     32.65 o 
  14   2  17      137.47      142.41     17.27 o 
  15   2  17      765.41      832.01     25.57 o 
  16   2  17      411.87      432.90     27.51 o 
  17   2  17       21.67       -5.40     21.06 o 
  18   2  17       11.62       25.19     24.54 o 
  19   2  17        7.12       15.64     27.90 o 
  20   2  17      261.60      230.37     36.95 o 
  21   2  17        8.91       44.93     40.19 o 
   1   3  17     1245.52     1192.65     14.10 o 
   2   3  17     1651.16     1608.72     15.73 o 
   3   3  17      985.30      932.57     11.91 o 
   4   3  17     1990.76     1803.42     17.41 o 
   5   3  17      649.88      701.44     11.06 o 
   6   3  17      430.06      407.85      8.99 o 
   7   3  17      378.03      384.72      8.64 o 
   8   3  17     2650.15     2584.09     22.28 o 
   9   3  17     1583.09     1474.87     17.13 o 
  10   3  17      242.11      232.88     10.10 o 
  11   3  17        6.32        1.11      9.03 o 
  12   3  17       87.49       66.99     10.66 o 
  13   3  17       11.53        2.52     11.47 o 
  14   3  17      213.68      196.74     16.07 o 
  15   3  17      204.63      188.76     17.74 o 
  16   3  17       94.91       82.65     19.04 o 
  17   3  17       38.44        0.21     20.70 o 
  18   3  17       30.96       24.63     25.39 o 
  19   3  17       11.95       13.14     26.55 o 
  20   3  17        9.73       11.40     35.06 o 
  21   3  17       22.51       35.73     41.92 o 
   0   4  17     7143.67     6684.58     63.48 o 
   1   4  17      383.62      302.64      7.85 o 
   2   4  17      287.25      257.65      7.52 o 
   3   4  17      551.37      586.74     10.46 o 
   4   4  17      264.99      227.09      8.93 o 
   5   4  17     7956.79     7848.12     55.23 o 
   6   4  17     6615.52     6107.04     47.30 o 
   7   4  17      219.27      249.88      8.33 o 
   8   4  17      304.70      335.43      9.13 o 
   9   4  17     3296.88     3249.28     30.27 o 
  10   4  17     1052.83      979.26     16.46 o 
  11   4  17      379.57      406.76     13.17 o 
  12   4  17       51.58       20.34     10.39 o 
  13   4  17        0.57       -8.05     12.19 o 
  14   4  17     1629.53     1564.17     31.59 o 
  15   4  17      393.96      426.03     21.68 o 
  16   4  17      212.86      196.28     22.54 o 
  17   4  17      143.61       83.30     22.54 o 
  18   4  17     1240.38     1272.15     56.55 o 
  19   4  17      197.99      138.30     34.99 o 
  20   4  17       53.75      133.59     42.83 o 
  21   4  17      557.43      588.37     89.26 o 
   1   5  17     2384.39     2130.41     20.38 o 
   2   5  17     4485.93     4295.52     33.30 o 
   3   5  17    13429.50    13116.40     87.24 o 
   4   5  17      140.58      116.26      7.26 o 
   5   5  17       69.80       32.47      6.68 o 
   6   5  17       15.44        1.47      7.17 o 
   7   5  17     1181.21     1237.75     15.83 o 
   8   5  17     3848.98     3954.45     33.67 o 
   9   5  17     4670.69     4322.32     38.77 o 
  10   5  17       74.86       37.19      9.52 o 
  11   5  17       29.84       19.62     10.57 o 
  12   5  17      892.77      903.69     20.43 o 
  13   5  17     1001.88      919.74     25.44 o 
  14   5  17     1340.15     1330.19     35.19 o 
  15   5  17        6.89       13.67     17.42 o 
  16   5  17       22.42       19.15     20.87 o 
  17   5  17      987.10      955.44     37.70 o 
  18   5  17     1434.14     1446.95     51.51 o 
  19   5  17      915.97      879.53     46.64 o 
  20   5  17      297.38      198.32     46.95 o 
   0   6  17     1076.42     1026.55     18.95 o 
   1   6  17      124.78      152.99      7.39 o 
   2   6  17      183.41      109.68      7.19 o 
   3   6  17      182.91      166.36      8.19 o 
   4   6  17       13.44        1.36      6.95 o 
   5   6  17     2412.25     2207.38     22.55 o 
   6   6  17     1002.96      898.13     15.23 o 
   7   6  17     1177.47     1122.56     15.84 o 
   8   6  17      620.89      520.78     12.06 o 
   9   6  17      242.82      172.50     10.55 o 
  10   6  17     1249.90     1281.05     21.17 o 
  11   6  17     2864.64     2724.60     33.89 o 
  12   6  17     3541.25     3496.27     45.65 o 
  13   6  17      905.39      976.64     25.53 o 
  14   6  17      145.13      120.98     16.40 o 
  15   6  17     2181.39     2157.26     57.16 o 
  16   6  17      496.78      452.84     28.64 o 
  17   6  17      128.06      126.56     24.48 o 
  18   6  17     2315.95     2451.30     69.94 o 
  19   6  17       46.25       38.70     31.63 o 
  20   6  17        5.56       28.46     43.91 o 
   1   7  17     7553.84     7168.82     51.88 o 
   2   7  17     2600.48     2469.52     22.07 o 
   3   7  17     3097.51     3138.85     27.70 o 
   4   7  17       52.50       58.59      7.38 o 
   5   7  17      185.40      175.45      9.45 o 
   6   7  17     3818.71     3824.82     39.85 o 
   7   7  17       30.28       21.19      8.18 o 
   8   7  17      506.90      561.58     13.24 o 
   9   7  17      215.71      156.27     11.28 o 
  10   7  17      864.31      953.15     19.21 o 
  11   7  17      800.29      816.15     19.32 o 
  12   7  17      639.68      600.53     20.73 o 
  13   7  17        0.07      -13.64     13.64 o 
  14   7  17      177.56      188.70     19.72 o 
  15   7  17      968.52      938.22     35.39 o 
  16   7  17     1159.03     1228.15     50.11 o 
  17   7  17       11.23       25.16     23.93 o 
  18   7  17      424.88      412.59     36.58 o 
  19   7  17        0.15       32.80     39.29 o 
  20   7  17      341.71      243.94     72.97 o 
   0   8  17     7141.42     6909.96     70.79 o 
   1   8  17      167.98      132.92      7.83 o 
   2   8  17      727.55      630.70     11.01 o 
   3   8  17    14249.64    13455.57     92.81 o 
   4   8  17      862.87      854.84     14.05 o 
   5   8  17      753.27      697.27     13.54 o 
   6   8  17     8173.53     8043.99     64.34 o 
   7   8  17      131.94       87.08      9.48 o 
   8   8  17     6849.95     6623.52     66.27 o 
   9   8  17      148.10      111.19     12.42 o 
  10   8  17      540.71      513.86     15.93 o 
  11   8  17     2445.59     2381.05     40.95 o 
  12   8  17     2339.52     2315.59     58.20 o 
  13   8  17     2586.83     2613.84     42.40 o 
  14   8  17       63.92       39.56     17.76 o 
  15   8  17      385.38      393.89     27.45 o 
  16   8  17      934.03      987.98     42.89 o 
  17   8  17     1205.98     1280.53     48.81 o 
  18   8  17       29.97       57.94     29.28 o 
  19   8  17        0.04       47.65     45.34 o 
   1   9  17     3701.91     3428.93     33.31 o 
   2   9  17      272.81      282.12     10.40 o 
   3   9  17     3252.45     3133.34     32.02 o 
   4   9  17      238.76      221.44     10.25 o 
   5   9  17      164.75       88.97     10.02 o 
   6   9  17       19.36       10.34      9.38 o 
   7   9  17     2858.50     2877.05     33.08 o 
   8   9  17      129.36      113.18     11.39 o 
   9   9  17      120.32      126.35     12.50 o 
  10   9  17       14.93       -0.72     12.28 o 
  11   9  17       22.49      -13.22     13.22 o 
  12   9  17       12.00      -13.78     13.78 o 
  13   9  17       57.90       34.55     17.16 o 
  14   9  17        3.93       13.55     18.97 o 
  15   9  17      104.54       89.71     24.42 o 
  16   9  17       97.27       43.75     25.75 o 
  17   9  17       77.92       23.39     27.49 o 
  18   9  17        6.19       50.07     36.73 o 
  19   9  17      208.58      232.72     95.58 o 
   0  10  17       96.06      144.72     15.98 o 
   1  10  17      919.95      898.98     16.94 o 
   2  10  17      389.62      347.67     12.41 o 
   3  10  17      757.80      789.24     17.83 o 
   4  10  17      244.55      250.88     12.45 o 
   5  10  17     3679.21     3435.71     37.82 o 
   6  10  17      575.83      616.89     16.88 o 
   7  10  17     1601.06     1643.20     28.95 o 
   8  10  17      894.21      875.54     20.75 o 
   9  10  17     1468.20     1459.99     27.08 o 
  10  10  17     4922.54     5046.91     58.61 o 
  11  10  17      351.44      339.16     18.68 o 
  12  10  17     2704.92     2710.37     46.26 o 
  13  10  17      637.76      663.39     34.15 o 
  14  10  17       45.63       39.89     22.90 o 
  15  10  17     1602.17     1529.16     51.53 o 
  16  10  17     1938.20     1928.38     78.94 o 
  17  10  17      904.60      871.57     47.67 o 
  18  10  17      665.71      878.97     70.74 o 
   1  11  17     1746.77     1665.18     25.20 o 
   2  11  17       14.73       14.22     10.65 o 
   3  11  17     2993.38     2992.46     37.92 o 
   4  11  17       26.78       12.11     11.86 o 
   5  11  17       73.25       60.37     12.08 o 
   6  11  17      159.20      110.11     13.39 o 
   7  11  17     2444.38     2580.03     36.71 o 
   8  11  17     1506.77     1575.25     28.81 o 
   9  11  17     3664.97     3599.41     53.38 o 
  10  11  17     2888.26     2835.59     56.82 o 
  11  11  17     1177.79     1140.72     31.64 o 
  12  11  17     3923.07     3729.69     71.84 o 
  13  11  17        7.48       13.21     21.65 o 
  14  11  17     5437.24     5442.39    109.87 o 
  15  11  17        4.15       -5.50     25.01 o 
  16  11  17       52.99       50.48     28.22 o 
  17  11  17      828.14      786.36     57.73 o 
  18  11  17      222.24      431.64     91.34 o 
   0  12  17     1985.10     1878.31     43.55 o 
   1  12  17     1224.23     1306.31     24.62 o 
   2  12  17     1159.74     1132.23     23.78 o 
   3  12  17      908.25      957.12     22.87 o 
   4  12  17      808.80      798.69     22.41 o 
   5  12  17     2893.31     2837.74     42.19 o 
   6  12  17      543.09      568.93     20.78 o 
   7  12  17       98.00       67.07     15.46 o 
   8  12  17     1790.50     1732.40     36.29 o 
   9  12  17       59.38       44.52     17.33 o 
  10  12  17        0.01       -8.12     19.05 o 
  11  12  17      209.45      235.22     23.14 o 
  12  12  17       16.42       -7.00     22.17 o 
  13  12  17       42.29       14.33     25.70 o 
  14  12  17       43.97       46.09     27.01 o 
  15  12  17      132.72      103.81     31.01 o 
  16  12  17        5.54       -7.94     38.17 o 
  17  12  17      238.65      284.88     81.45 o 
   1  13  17     2513.71     2328.59     39.72 o 
   2  13  17      241.92      217.20     17.68 o 
   3  13  17      563.13      492.49     20.40 o 
   4  13  17     5928.37     5796.79    100.42 o 
   5  13  17     1157.98     1189.09     32.95 o 
   6  13  17     1931.68     1886.99     37.58 o 
   7  13  17      503.51      521.45     31.21 o 
   8  13  17     1779.17     1751.59     42.45 o 
   9  13  17       19.32      -19.25     19.25 o 
  10  13  17     2122.58     2109.21     66.21 o 
  11  13  17      424.57      475.61     34.17 o 
  12  13  17        0.23       -0.23     27.19 o 
  13  13  17       61.83       53.60     29.31 o 
  14  13  17       44.34       27.36     31.11 o 
  15  13  17     2920.60     3188.15    124.32 o 
  16  13  17      121.62      127.44    114.48 o 
   0  14  17     3161.66     3104.45     63.31 o 
   1  14  17     1366.51     1384.02     29.19 o 
   2  14  17      110.53       92.39     16.09 o 
   3  14  17        8.10       -3.54     16.07 o 
   4  14  17     1059.79     1013.93     30.97 o 
   5  14  17      239.80      219.07     21.73 o 
   6  14  17      433.68      442.04     25.47 o 
   7  14  17      740.16      691.81     29.82 o 
   8  14  17        7.01       16.62     20.51 o 
   9  14  17      475.86      459.17     35.93 o 
  10  14  17        0.05      -24.36     24.36 o 
  11  14  17      181.51      194.01     31.26 o 
  12  14  17      103.82      104.05     32.28 o 
  13  14  17       72.80       51.72     32.77 o 
  14  14  17      497.98      595.89    131.80 o 
  15  14  17      300.79      240.09     70.72 o 
   1  15  17      265.97      235.44     19.42 o 
   2  15  17       59.64       65.23     19.68 o 
   3  15  17      275.98      303.08     24.54 o 
   4  15  17      122.22      130.18     22.25 o 
   5  15  17       61.42        9.95     21.02 o 
   6  15  17      492.87      470.43     32.08 o 
   7  15  17      150.23      167.55     27.98 o 
   8  15  17     2732.61     2767.35     69.64 o 
   9  15  17      452.30      406.92     35.95 o 
  10  15  17     1438.56     1407.39     54.07 o 
  11  15  17      893.55      848.80     48.96 o 
  12  15  17      279.58      330.65     39.92 o 
  13  15  17       46.68       85.15     54.20 o 
  14  15  17      604.34      748.17    114.40 o 
   0  16  17     2338.97     2439.78     71.85 o 
   1  16  17       82.75       38.74     19.48 o 
   2  16  17       65.15       64.30     20.29 o 
   3  16  17      294.18      328.66     31.55 o 
   4  16  17       48.09      -16.24     25.39 o 
   5  16  17     1577.16     1580.09     51.37 o 
   6  16  17      289.75      284.19     34.87 o 
   7  16  17      462.56      488.52     40.06 o 
   8  16  17      566.47      559.83     41.76 o 
   9  16  17      191.99      119.22     35.15 o 
  10  16  17       60.80       61.98     33.23 o 
  11  16  17       26.07       27.70     59.36 o 
  12  16  17        0.35       34.66     52.93 o 
   1  17  17       33.52       32.41     31.78 o 
   2  17  17      637.57      656.27     38.51 o 
   3  17  17      290.80      345.67     36.60 o 
   4  17  17        7.65      -24.97     33.74 o 
   5  17  17      320.30      247.56     39.85 o 
   6  17  17       63.57      -21.72     32.44 o 
   7  17  17     1697.60     1697.13     70.49 o 
   8  17  17       41.33      -32.64     32.64 o 
   9  17  17      200.77      221.99     85.43 o 
  10  17  17      247.45      200.01     59.16 o 
  11  17  17      533.95      730.46    159.95 o 
   0  18  17     2640.58     2668.69    147.38 o 
   1  18  17        0.62      -36.76     36.76 o 
   2  18  17     2424.05     2219.25     90.06 o 
   3  18  17       39.51       17.78     47.49 o 
   4  18  17       36.67        9.45     41.79 o 
   5  18  17      365.45      383.48     53.85 o 
   6  18  17        0.16       59.66     65.39 o 
   7  18  17        3.01      -44.13     88.37 o 
   8  18  17        0.09      -12.62     71.59 o 
   9  18  17       61.93       27.99    110.16 o 
   1  19  17      424.95      308.88    146.88 o 
   2  19  17      285.25      349.92    151.20 o 
   3  19  17     1433.50     1499.05    216.00 o 
   4  19  17       39.54      -58.32    108.00 o 
   5  19  17      147.19      206.46     91.60 o 
   6  19  17      131.90      140.40    116.64 o 
   0   0  18     1027.80     1211.78     26.39 o 
   1   0  18    10109.60    10347.57     87.53 o 
   2   0  18      297.61      139.02      8.54 o 
   3   0  18    22990.45    22618.11    198.27 o 
   4   0  18     8897.66     8288.59     85.88 o 
   5   0  18       97.22      118.54      8.38 o 
   6   0  18      733.35      722.08     13.93 o 
   7   0  18      570.92      470.22     12.76 o 
   8   0  18        6.34       -7.72      7.72 o 
   9   0  18     1917.55     2051.62     31.99 o 
  10   0  18     3773.04     3466.58     46.59 o 
  11   0  18     5616.52     4978.88     64.71 o 
  12   0  18      501.26      519.65     20.11 o 
  13   0  18      549.93      436.71     21.74 o 
  14   0  18     1504.33     1451.95     46.38 o 
  15   0  18       31.29       12.59     20.75 o 
  16   0  18     1281.06     1223.52     46.84 o 
  17   0  18     1388.61     1191.25     57.46 o 
  18   0  18     3541.80     3447.08    107.46 o 
  19   0  18      446.73      460.12     54.80 o 
  20   0  18       23.32      -67.47     67.47 o 
  21   0  18       13.14      -60.48     92.88 o 
   1   1  18        5.73       -4.48      4.48 o 
   2   1  18     1159.93     1199.83     12.17 o 
   3   1  18     4239.22     3992.50     28.56 o 
   4   1  18     2654.23     2552.09     20.61 o 
   5   1  18      515.77      483.56      8.57 o 
   6   1  18     4369.09     3984.77     28.35 o 
   7   1  18        2.84       -1.59      5.45 o 
   8   1  18      792.74      726.14     10.32 o 
   9   1  18      270.60      282.66      9.20 o 
  10   1  18     4599.02     4562.28     40.70 o 
  11   1  18       22.06       -9.05      9.05 o 
  12   1  18     1424.01     1285.85     21.21 o 
  13   1  18       49.62       47.34     11.30 o 
  14   1  18      452.09      465.18     18.77 o 
  15   1  18     1482.24     1459.49     33.23 o 
  16   1  18      213.02      188.41     20.87 o 
  17   1  18       29.66       35.76     20.55 o 
  18   1  18       10.69      -16.87     22.66 o 
  19   1  18       16.21       48.83     28.58 o 
  20   1  18      569.65      576.85     53.47 o 
  21   1  18       10.20       63.63     47.64 o 
   0   2  18    35554.38    35359.93    293.23 o 
   1   2  18     2005.17     2104.21     18.14 o 
   2   2  18     4139.67     3672.35     28.31 o 
   3   2  18     1031.64     1002.06     12.39 o 
   4   2  18     1048.80     1096.67     13.13 o 
   5   2  18      670.12      623.17     10.71 o 
   6   2  18     3446.69     3361.99     26.42 o 
   7   2  18      180.41      134.72      6.66 o 
   8   2  18     3170.27     2847.27     23.74 o 
   9   2  18     2192.89     1928.09     21.49 o 
  10   2  18      279.86      295.28     10.86 o 
  11   2  18     3741.98     3349.97     34.95 o 
  12   2  18     3423.06     3394.20     38.68 o 
  13   2  18       54.97       12.55     11.64 o 
  14   2  18      749.71      801.06     23.89 o 
  15   2  18     1152.25     1033.64     30.29 o 
  16   2  18      105.96       89.09     21.50 o 
  17   2  18     1988.88     1932.76     55.25 o 
  18   2  18      202.09      213.75     28.93 o 
  19   2  18      774.60      851.70     54.69 o 
  20   2  18        0.60      -15.26     34.65 o 
  21   2  18      148.47      174.36     70.52 o 
   1   3  18       70.12       35.30      6.09 o 
   2   3  18     6334.93     6065.96     42.48 o 
   3   3  18      400.15      350.05      8.21 o 
   4   3  18     4862.40     4522.27     35.04 o 
   5   3  18     2463.15     2348.00     24.37 o 
   6   3  18      591.55      728.25     11.75 o 
   7   3  18     2241.79     2166.25     20.11 o 
   8   3  18       44.13       13.58      6.54 o 
   9   3  18     3289.32     3202.16     30.51 o 
  10   3  18       62.95       55.98      8.82 o 
  11   3  18       60.21       81.94     10.30 o 
  12   3  18     1737.64     1723.69     25.66 o 
  13   3  18      256.03      262.35     15.90 o 
  14   3  18      503.42      453.33     19.92 o 
  15   3  18      113.53      107.03     17.27 o 
  16   3  18       90.68      109.10     22.38 o 
  17   3  18       55.42       48.97     24.15 o 
  18   3  18     1310.36     1370.24     50.86 o 
  19   3  18     1700.84     1766.50     67.03 o 
  20   3  18      192.84      244.24     44.55 o 
  21   3  18      147.34       99.99     80.80 o 
   0   4  18     4786.53     4524.00     45.78 o 
   1   4  18     1068.75     1119.06     13.96 o 
   2   4  18     4476.85     4232.36     34.53 o 
   3   4  18     2804.93     2916.89     26.37 o 
   4   4  18     1998.42     1844.92     19.40 o 
   5   4  18      613.79      620.62     11.73 o 
   6   4  18       34.43       56.83      8.02 o 
   7   4  18      496.65      501.51     11.16 o 
   8   4  18      388.66      426.40     10.59 o 
   9   4  18     1771.30     1611.72     24.93 o 
  10   4  18     2756.97     2386.97     28.51 o 
  11   4  18      330.90      291.22     13.12 o 
  12   4  18     1835.00     1733.16     26.63 o 
  13   4  18      241.16      212.50     15.64 o 
  14   4  18      439.34      506.27     21.29 o 
  15   4  18      735.01      748.29     27.25 o 
  16   4  18     1640.53     1707.09     46.03 o 
  17   4  18      686.26      625.86     35.27 o 
  18   4  18       12.60       12.93     27.82 o 
  19   4  18      184.00      130.52     33.00 o 
  20   4  18      157.67      152.03     46.21 o 
   1   5  18     2290.23     2075.25     21.66 o 
   2   5  18       49.59       35.14      7.04 o 
   3   5  18     1323.39     1302.79     16.02 o 
   4   5  18      239.25      247.68      8.80 o 
   5   5  18     3167.84     3031.37     27.29 o 
   6   5  18     3054.83     2970.14     28.61 o 
   7   5  18     2181.72     1922.62     24.05 o 
   8   5  18       61.80       52.20      8.66 o 
   9   5  18       31.90        8.05      8.64 o 
  10   5  18      129.71       93.13     10.63 o 
  11   5  18       54.75       24.06     10.82 o 
  12   5  18      738.26      702.18     19.86 o 
  13   5  18      638.89      529.57     20.01 o 
  14   5  18       15.37       -8.50     14.55 o 
  15   5  18      489.92      426.46     25.90 o 
  16   5  18      160.86      147.78     24.65 o 
  17   5  18      115.59      111.68     26.45 o 
  18   5  18        3.01        0.93     25.44 o 
  19   5  18       42.77       48.43     31.86 o 
  20   5  18     2945.02     2864.58    222.52 o 
   0   6  18      494.46      564.26     15.61 o 
   1   6  18     1626.12     1553.88     18.62 o 
   2   6  18     2856.82     2669.09     25.94 o 
   3   6  18     1509.87     1416.40     17.94 o 
   4   6  18      906.92      841.49     13.41 o 
   5   6  18      518.73      540.39     11.85 o 
   6   6  18      234.17      203.28     10.34 o 
   7   6  18      367.69      401.73     13.16 o 
   8   6  18      522.59      455.92     12.28 o 
   9   6  18      431.75      409.38     13.21 o 
  10   6  18       59.31       28.60     10.35 o 
  11   6  18      182.59      162.58     12.91 o 
  12   6  18     2255.76     2223.18     34.99 o 
  13   6  18     1861.15     1849.06     35.00 o 
  14   6  18      231.72      288.88     20.56 o 
  15   6  18      154.09      142.76     22.44 o 
  16   6  18       43.88       12.30     21.84 o 
  17   6  18       72.97       77.83     24.55 o 
  18   6  18       49.39       41.11     27.65 o 
  19   6  18        1.61        3.42     37.00 o 
  20   6  18        0.06      -56.49     56.49 o 
   1   7  18      731.97      671.44     11.13 o 
   2   7  18     3109.22     2922.14     27.29 o 
   3   7  18     1270.77     1257.73     16.45 o 
   4   7  18     4703.94     4368.72     38.12 o 
   5   7  18      969.16     1072.86     18.39 o 
   6   7  18     1311.56     1121.43     18.55 o 
   7   7  18     1356.77     1436.68     21.00 o 
   8   7  18     1340.11     1416.56     21.12 o 
   9   7  18     1489.51     1514.98     23.64 o 
  10   7  18       70.76       53.19     11.14 o 
  11   7  18     3327.52     3262.89     41.56 o 
  12   7  18       79.39       31.15     13.34 o 
  13   7  18       97.23       42.07     15.50 o 
  14   7  18     1923.38     2040.63     43.73 o 
  15   7  18      650.55      663.32     31.12 o 
  16   7  18      717.08      783.41     38.45 o 
  17   7  18      459.48      489.69     35.71 o 
  18   7  18      114.98      163.80     31.03 o 
  19   7  18      458.27      459.42     63.44 o 
   0   8  18     1932.49     1712.46     27.36 o 
   1   8  18     1359.01     1317.26     17.08 o 
   2   8  18        8.49        0.54      7.24 o 
   3   8  18       18.92       22.21      8.01 o 
   4   8  18       38.56        8.44      8.60 o 
   5   8  18      696.95      664.99     14.22 o 
   6   8  18       84.81       65.91      9.22 o 
   7   8  18        0.06       -0.22      9.44 o 
   8   8  18      149.47      149.65     12.00 o 
   9   8  18      852.32      848.98     18.68 o 
  10   8  18      437.48      418.06     16.18 o 
  11   8  18       96.23       78.77     13.75 o 
  12   8  18       80.27       46.19     14.56 o 
  13   8  18      372.41      358.94     21.68 o 
  14   8  18       36.03        1.29     18.52 o 
  15   8  18      485.34      446.58     28.82 o 
  16   8  18       13.13       15.43     24.26 o 
  17   8  18      608.95      567.77     43.80 o 
  18   8  18      129.17      176.62     36.78 o 
  19   8  18      605.64      686.29     66.97 o 
   1   9  18     1051.85     1080.18     17.99 o 
   2   9  18      106.43       83.77      9.27 o 
   3   9  18      999.72     1037.26     17.26 o 
   4   9  18     1137.28     1094.38     17.35 o 
   5   9  18       74.24       36.26      9.71 o 
   6   9  18       19.28       17.94      9.85 o 
   7   9  18     7134.93     6756.29     64.74 o 
   8   9  18     5369.48     5114.53     53.03 o 
   9   9  18      928.60      813.13     20.44 o 
  10   9  18      763.42      874.24     22.17 o 
  11   9  18     2956.55     3041.19     45.11 o 
  12   9  18       62.48       56.98     16.72 o 
  13   9  18       13.27        0.24     16.95 o 
  14   9  18        1.82      -19.48     19.48 o 
  15   9  18     1169.17     1267.03     45.05 o 
  16   9  18        0.67       10.73     25.71 o 
  17   9  18      167.29      148.04     30.99 o 
  18   9  18     1516.20     1740.31    144.84 o 
   0  10  18     4257.86     4091.27     63.45 o 
   1  10  18      156.15      109.34     11.46 o 
   2  10  18     1686.16     1710.09     25.23 o 
   3  10  18        8.79       -9.23      9.23 o 
   4  10  18      423.47      463.20     16.27 o 
   5  10  18      968.05      920.50     19.39 o 
   6  10  18      817.65      834.25     19.26 o 
   7  10  18      537.86      503.37     17.88 o 
   8  10  18      100.58       89.84     13.23 o 
   9  10  18       85.99       88.07     14.49 o 
  10  10  18      371.44      343.25     18.24 o 
  11  10  18      132.48       87.19     16.64 o 
  12  10  18      249.11      209.12     20.45 o 
  13  10  18      161.42      146.35     23.02 o 
  14  10  18        0.36      -10.55     22.45 o 
  15  10  18      246.42      253.97     32.83 o 
  16  10  18       88.60      107.33     31.66 o 
  17  10  18      358.80      336.39     45.13 o 
  18  10  18      366.09      291.95     84.26 o 
   1  11  18        0.43      -11.12     11.12 o 
   2  11  18       53.76       20.45     11.46 o 
   3  11  18     3685.59     3742.70     44.89 o 
   4  11  18       11.28       -5.39     11.31 o 
   5  11  18      823.14      777.49     22.67 o 
   6  11  18        9.24       -4.91     12.38 o 
   7  11  18      627.05      608.50     21.30 o 
   8  11  18      288.09      306.81     18.29 o 
   9  11  18     1338.82     1309.43     31.28 o 
  10  11  18      330.19      301.14     21.96 o 
  11  11  18      309.36      307.17     24.47 o 
  12  11  18      904.22      932.59     45.98 o 
  13  11  18      241.98      277.10     27.53 o 
  14  11  18     2056.45     2157.69     70.13 o 
  15  11  18       41.99       32.45     27.18 o 
  16  11  18      144.60      139.79     35.41 o 
  17  11  18      208.27      163.19     57.05 o 
   0  12  18      362.92      426.19     25.40 o 
   1  12  18      236.86      210.57     15.81 o 
   2  12  18        0.14      -11.95     11.95 o 
   3  12  18       92.69       65.33     13.85 o 
   4  12  18      239.46      224.04     16.32 o 
   5  12  18      823.25      862.02     24.39 o 
   6  12  18     2615.62     2683.13     42.50 o 
   7  12  18      625.83      569.05     24.10 o 
   8  12  18      295.05      288.53     20.41 o 
   9  12  18     4033.07     3934.32     95.02 o 
  10  12  18      163.64      107.50     22.02 o 
  11  12  18        0.27       -4.46     22.15 o 
  12  12  18      671.97      660.53     37.58 o 
  13  12  18     1885.90     1978.35     64.58 o 
  14  12  18      490.68      547.67     43.36 o 
  15  12  18       63.49       80.95     34.99 o 
  16  12  18     2463.17     2885.38    313.20 o 
   1  13  18      700.18      629.32     21.95 o 
   2  13  18      786.34      789.20     25.20 o 
   3  13  18      729.34      740.50     24.51 o 
   4  13  18     1434.33     1447.50     33.88 o 
   5  13  18      125.59      110.43     18.19 o 
   6  13  18      144.65       95.10     17.84 o 
   7  13  18      133.47      132.59     20.82 o 
   8  13  18       28.66       -9.05     19.20 o 
   9  13  18       60.93       22.13     21.73 o 
  10  13  18      848.07      902.23     50.56 o 
  11  13  18      320.90      318.81     32.04 o 
  12  13  18     1560.82     1584.87     88.27 o 
  13  13  18      168.81      161.86     36.74 o 
  14  13  18      179.43      161.81     51.79 o 
  15  13  18        0.04       20.31     49.54 o 
   0  14  18     6776.28     6631.64    127.09 o 
   1  14  18       20.12       -9.67     18.74 o 
   2  14  18     5339.78     5408.20     86.82 o 
   3  14  18        5.96      -17.34     17.34 o 
   4  14  18      135.11       87.38     19.36 o 
   5  14  18      462.72      497.69     26.85 o 
   6  14  18     1601.87     1698.18     45.68 o 
   7  14  18      234.18      243.42     26.00 o 
   8  14  18     1362.89     1377.29     45.86 o 
   9  14  18      511.45      525.71     35.53 o 
  10  14  18       71.04       35.99     26.56 o 
  11  14  18      234.55      261.09     33.11 o 
  12  14  18       56.88       16.66     32.80 o 
  13  14  18      372.92      280.81     40.77 o 
  14  14  18        0.51      111.74     53.13 o 
   1  15  18      178.61      170.79     24.47 o 
   2  15  18       49.26       28.82     20.61 o 
   3  15  18     1192.53     1204.32     39.53 o 
   4  15  18       31.13       51.63     21.35 o 
   5  15  18      535.31      569.64     32.89 o 
   6  15  18     1144.22     1177.41     46.55 o 
   7  15  18      907.16      841.42     40.68 o 
   8  15  18        1.42      -24.98     24.98 o 
   9  15  18       76.10       36.29     27.99 o 
  10  15  18      772.83      830.96     52.09 o 
  11  15  18      583.83      531.61     46.78 o 
  12  15  18        4.28       -6.79     39.51 o 
  13  15  18       69.43      194.21    124.27 o 
   0  16  18      147.33      140.62     31.27 o 
   1  16  18       17.60        6.86     22.98 o 
   2  16  18      402.58      301.91     31.21 o 
   3  16  18     2590.56     2685.50     82.46 o 
   4  16  18      608.39      560.59     41.51 o 
   5  16  18       94.05       32.83     28.75 o 
   6  16  18      138.19      139.62     33.69 o 
   7  16  18      563.93      531.86     47.76 o 
   8  16  18      993.44      843.64     56.26 o 
   9  16  18      516.16      434.91     44.62 o 
  10  16  18      524.98      550.33     74.47 o 
  11  16  18      115.08      128.06     54.83 o 
  12  16  18        0.21       30.58     73.90 o 
   1  17  18       24.76       25.78     32.34 o 
   2  17  18        0.22       25.53     32.96 o 
   3  17  18      512.82      498.10     48.94 o 
   4  17  18       46.05       56.97     40.27 o 
   5  17  18      484.17      620.54     52.06 o 
   6  17  18       91.83       37.45     37.55 o 
   7  17  18      944.81      795.05     57.58 o 
   8  17  18      240.52      134.84     52.89 o 
   9  17  18        2.04      -10.66     71.24 o 
  10  17  18        1.69      -15.60     73.43 o 
   0  18  18     2568.22     2698.77    132.38 o 
   1  18  18      303.09      226.17     51.68 o 
   2  18  18      326.59      311.34     48.57 o 
   3  18  18      843.65      820.02     58.88 o 
   4  18  18        0.36       13.14     47.54 o 
   5  18  18     1936.06     2317.24    192.55 o 
   6  18  18     1068.52     1067.44    142.65 o 
   7  18  18       91.46      186.99     71.78 o 
   8  18  18       47.35       31.81     65.58 o 
   1  19  18       35.63      172.80    138.24 o 
   2  19  18     1766.30     1574.65    228.96 o 
   3  19  18      299.90      552.96    164.16 o 
   5  19  18       87.24      205.20    118.80 o 
   1   1  19    10144.23     9762.95     59.56 o 
   2   1  19     1725.50     1691.97     14.90 o 
   3   1  19     1389.99     1355.52     14.02 o 
   4   1  19        6.25        7.60      5.63 o 
   5   1  19     6803.19     6535.98     45.45 o 
   6   1  19     1518.19     1456.95     15.24 o 
   7   1  19       15.61        4.66      5.76 o 
   8   1  19       59.47       59.66      6.75 o 
   9   1  19      506.37      452.99     11.48 o 
  10   1  19       31.99       34.84      9.05 o 
  11   1  19       20.29       -5.96      9.48 o 
  12   1  19      644.99      608.31     16.81 o 
  13   1  19      547.35      527.58     18.77 o 
  14   1  19      199.88      152.63     16.35 o 
  15   1  19      409.74      395.84     22.58 o 
  16   1  19     1986.56     2017.62     49.27 o 
  17   1  19      184.70      139.72     26.32 o 
  18   1  19       14.23      -12.95     26.41 o 
  19   1  19     2360.94     2294.68     74.01 o 
  20   1  19       17.32        4.79     37.23 o 
   0   2  19      166.56      177.43     15.10 o 
   1   2  19     1217.12     1252.88     13.25 o 
   2   2  19     1479.33     1517.80     16.04 o 
   3   2  19     3298.88     3205.66     26.34 o 
   4   2  19        3.16        3.40      6.12 o 
   5   2  19       62.58       31.56      6.58 o 
   6   2  19        3.43       -5.96      5.96 o 
   7   2  19      195.91      192.93      7.42 o 
   8   2  19     1441.60     1495.05     17.69 o 
   9   2  19      974.62      898.23     15.51 o 
  10   2  19      129.99      129.98     10.79 o 
  11   2  19      208.75      168.26     11.87 o 
  12   2  19        2.87       -7.68     10.99 o 
  13   2  19       90.89       61.81     13.84 o 
  14   2  19       80.63       45.36     15.73 o 
  15   2  19      136.98      150.17     20.53 o 
  16   2  19      111.48      111.05     23.87 o 
  17   2  19      739.84      752.33     46.95 o 
  18   2  19      179.19      197.59     31.66 o 
  19   2  19     1011.37      916.31     48.10 o 
  20   2  19        4.51       -0.15     38.21 o 
   1   3  19     1214.18     1225.88     14.86 o 
   2   3  19      187.90      163.49      6.97 o 
   3   3  19      339.69      337.20      8.91 o 
   4   3  19     7116.59     6822.40     51.91 o 
   5   3  19     2754.78     2646.01     25.18 o 
   6   3  19      107.98      114.75      8.36 o 
   7   3  19     1226.83     1291.77     16.30 o 
   8   3  19       54.96       31.85      7.31 o 
   9   3  19      163.48      136.05      9.54 o 
  10   3  19      493.52      426.93     13.41 o 
  11   3  19      286.93      321.54     13.45 o 
  12   3  19      155.76      122.59     12.77 o 
  13   3  19      258.35      254.58     16.38 o 
  14   3  19       76.77       59.71     16.01 o 
  15   3  19       34.64       36.16     19.74 o 
  16   3  19     1025.04      987.92     49.32 o 
  17   3  19     2078.76     2116.59     57.81 o 
  18   3  19       23.66       37.74     28.88 o 
  19   3  19     1610.89     1605.91     59.57 o 
  20   3  19      497.76      399.50     53.94 o 
   0   4  19     1605.09     1677.38     24.94 o 
   1   4  19     6286.76     6013.62     47.72 o 
   2   4  19     1178.73     1170.14     15.63 o 
   3   4  19     7910.50     7725.67     59.41 o 
   4   4  19      707.63      665.90     12.24 o 
   5   4  19       87.21       60.11      7.86 o 
   6   4  19     1106.43      970.57     15.49 o 
   7   4  19      172.32      123.70     10.42 o 
   8   4  19     2597.14     2438.88     27.51 o 
   9   4  19     1476.43     1254.65     19.46 o 
  10   4  19        0.12       -9.22      9.43 o 
  11   4  19        3.48      -10.23     10.23 o 
  12   4  19       92.98       78.41     12.65 o 
  13   4  19     2254.14     2236.32     37.97 o 
  14   4  19       49.84       57.17     15.94 o 
  15   4  19      254.38      227.02     22.74 o 
  16   4  19     1506.95     1542.81     45.73 o 
  17   4  19       30.70       19.63     23.26 o 
  18   4  19      134.95       48.32     30.10 o 
  19   4  19      198.78      206.47     36.07 o 
  20   4  19       38.31       45.82     42.25 o 
   1   5  19      769.91      835.23     16.23 o 
   2   5  19     4037.89     3969.20     35.73 o 
   3   5  19     2154.87     2069.96     21.82 o 
   4   5  19     3813.19     3650.79     33.28 o 
   5   5  19     1163.89     1055.67     16.37 o 
   6   5  19      141.56      104.88      9.98 o 
   7   5  19     3631.56     3641.21     39.02 o 
   8   5  19        6.51       18.69      8.60 o 
   9   5  19        4.40       -2.02      9.84 o 
  10   5  19      726.74      696.48     16.80 o 
  11   5  19     3312.24     3215.92     38.90 o 
  12   5  19     1730.53     1502.70     27.68 o 
  13   5  19       22.87        5.34     14.91 o 
  14   5  19      808.47      756.24     27.16 o 
  15   5  19      688.48      758.04     32.57 o 
  16   5  19       90.27       35.51     23.21 o 
  17   5  19      467.86      497.68     34.35 o 
  18   5  19        2.10      -25.43     25.43 o 
  19   5  19      107.56       74.88     41.29 o 
  20   5  19      117.68      161.33     56.27 o 
   0   6  19     2195.70     2125.19     32.13 o 
   1   6  19        4.00       -2.55      7.05 o 
   2   6  19       25.34       20.83      7.67 o 
   3   6  19     2876.57     2759.79     26.37 o 
   4   6  19      147.63      199.46      9.67 o 
   5   6  19     2263.21     2128.19     25.42 o 
   6   6  19      534.71      657.88     16.22 o 
   7   6  19     2508.94     2477.37     32.46 o 
   8   6  19       16.45       31.44      9.52 o 
   9   6  19      137.28       98.09     10.49 o 
  10   6  19      626.94      676.80     17.27 o 
  11   6  19      385.51      342.14     15.71 o 
  12   6  19       60.34       41.03     13.26 o 
  13   6  19     3731.30     3858.26     54.40 o 
  14   6  19       16.80       11.50     17.86 o 
  15   6  19     1383.43     1403.73     46.61 o 
  16   6  19     2372.92     2468.18     61.65 o 
  17   6  19        0.49      -18.55     23.76 o 
  18   6  19       52.40       13.36     26.16 o 
  19   6  19     1051.96     1000.49    103.80 o 
   1   7  19     1446.39     1357.46     17.07 o 
   2   7  19        2.29       -8.20      8.20 o 
   3   7  19     3050.86     2849.73     29.82 o 
   4   7  19     9085.21     8830.71     75.10 o 
   5   7  19        8.50       17.57      9.57 o 
   6   7  19     3013.45     3070.22     35.68 o 
   7   7  19     6490.28     6284.27     68.08 o 
   8   7  19      290.26      249.95     12.78 o 
   9   7  19       51.21       19.59     10.68 o 
  10   7  19     3525.02     3384.91     40.54 o 
  11   7  19      548.47      563.48     19.66 o 
  12   7  19      433.08      421.16     18.16 o 
  13   7  19      295.16      266.87     20.47 o 
  14   7  19      447.74      453.02     26.78 o 
  15   7  19     3487.86     3573.83     68.73 o 
  16   7  19        1.47        7.29     22.71 o 
  17   7  19       76.46       40.03     25.81 o 
  18   7  19       74.11      128.31     31.11 o 
  19   7  19        3.62       23.34     44.40 o 
   0   8  19       44.32       13.09     12.60 o 
   1   8  19      218.03      198.36      9.85 o 
   2   8  19      292.20      254.96     10.82 o 
   3   8  19      561.41      510.17     12.47 o 
   4   8  19        8.06       13.14      9.32 o 
   5   8  19      200.79      215.38     13.41 o 
   6   8  19     1156.09     1274.50     22.76 o 
   7   8  19      733.94      755.41     17.14 o 
   8   8  19     5204.49     5119.63     53.18 o 
   9   8  19    10231.59     9984.65     90.61 o 
  10   8  19       45.18       41.50     12.25 o 
  11   8  19      549.21      534.15     18.91 o 
  12   8  19        2.21      -14.01     14.01 o 
  13   8  19     5148.79     5241.19     84.49 o 
  14   8  19        6.00        5.39     20.04 o 
  15   8  19      206.32      178.45     25.18 o 
  16   8  19       16.81        5.50     23.97 o 
  17   8  19       16.25       34.84     27.32 o 
  18   8  19      912.81      996.40     67.10 o 
  19   8  19       96.68      153.88     91.80 o 
   1   9  19        0.23       -8.97      8.97 o 
   2   9  19     2339.21     2263.69     28.65 o 
   3   9  19      296.25      226.48     11.16 o 
   4   9  19       51.98       30.73      9.49 o 
   5   9  19     1489.72     1384.67     23.89 o 
   6   9  19      417.14      396.47     14.21 o 
   7   9  19        5.74       -6.37     10.66 o 
   8   9  19       14.61       19.12     11.60 o 
   9   9  19      130.42       88.94     13.49 o 
  10   9  19     3445.49     3526.87     47.95 o 
  11   9  19       58.73       40.45     14.67 o 
  12   9  19      457.71      387.93     22.69 o 
  13   9  19      497.71      458.84     26.38 o 
  14   9  19      510.11      489.66     30.74 o 
  15   9  19      131.49       88.14     27.29 o 
  16   9  19        8.63       38.91     26.95 o 
  17   9  19      242.25      200.98     33.69 o 
  18   9  19      171.48      129.71     53.24 o 
   0  10  19      182.59      164.07     18.70 o 
   1  10  19     2878.43     2706.75     36.32 o 
   2  10  19     1579.64     1543.37     26.82 o 
   3  10  19       18.38        6.17      9.91 o 
   4  10  19      149.22      121.58     11.68 o 
   5  10  19     1125.80     1168.98     23.40 o 
   6  10  19     2090.22     2137.79     31.19 o 
   7  10  19      109.04       88.58     12.94 o 
   8  10  19     1124.32     1073.33     24.18 o 
   9  10  19     1829.47     1854.67     32.81 o 
  10  10  19     2042.14     2112.29     41.11 o 
  11  10  19      180.83      145.12     19.93 o 
  12  10  19     1460.20     1383.47     38.06 o 
  13  10  19     2115.34     2085.79     64.52 o 
  14  10  19     1803.46     1800.35     60.76 o 
  15  10  19       65.13       66.54     26.26 o 
  16  10  19      658.62      606.80     44.54 o 
  17  10  19     1417.85     1508.19    129.87 o 
   1  11  19      181.82      178.74     14.39 o 
   2  11  19       30.59       33.29     12.44 o 
   3  11  19      179.28      141.92     13.60 o 
   4  11  19     1006.43     1049.68     21.97 o 
   5  11  19        0.05      -12.05     12.05 o 
   6  11  19       78.81       34.76     13.58 o 
   7  11  19     2230.75     2187.73     38.80 o 
   8  11  19     2124.11     2059.59     49.95 o 
   9  11  19      392.41      364.36     24.08 o 
  10  11  19      326.69      300.02     23.24 o 
  11  11  19     2780.91     2779.16     60.39 o 
  12  11  19       90.51      102.87     24.85 o 
  13  11  19      147.03      164.72     29.70 o 
  14  11  19      362.96      327.71     35.75 o 
  15  11  19      194.95       86.21     34.81 o 
  16  11  19      162.22      107.27     41.70 o 
  17  11  19      228.71      285.12    123.12 o 
   0  12  19      138.11      119.06     22.00 o 
   1  12  19      154.09      154.26     16.47 o 
   2  12  19      340.46      377.05     16.81 o 
   3  12  19      104.63       92.47     14.10 o 
   4  12  19        8.55       -0.92     13.60 o 
   5  12  19      189.54      165.21     17.40 o 
   6  12  19     2407.04     2410.40     42.43 o 
   7  12  19      317.75      264.18     19.24 o 
   8  12  19      883.20      873.76     31.09 o 
   9  12  19     1704.20     1684.34     52.72 o 
  10  12  19      817.10      783.33     34.61 o 
  11  12  19        3.23       15.89     23.83 o 
  12  12  19      501.71      470.33     36.08 o 
  13  12  19      636.92      605.35     59.85 o 
  14  12  19      154.33      174.94     36.57 o 
  15  12  19        5.11       16.13     33.60 o 
  16  12  19      907.19     1300.24    190.08 o 
   1  13  19       24.87        5.08     17.25 o 
   2  13  19     1350.38     1298.35     31.69 o 
   3  13  19      446.58      424.90     20.60 o 
   4  13  19      742.79      735.15     25.72 o 
   5  13  19     1211.38     1111.58     33.96 o 
   6  13  19      180.75      199.98     22.37 o 
   7  13  19     1628.36     1619.89     41.53 o 
   8  13  19      146.93      134.00     26.67 o 
   9  13  19        0.05      -21.04     21.04 o 
  10  13  19      774.73      728.61     48.43 o 
  11  13  19     3792.28     4096.10     91.87 o 
  12  13  19     1356.87     1277.43     56.37 o 
  13  13  19     1202.08     1268.76    123.00 o 
  14  13  19       28.76       -0.65     40.96 o 
  15  13  19      967.76     1089.23    126.33 o 
   0  14  19       21.04       33.73     30.04 o 
   1  14  19      656.96      521.97     29.31 o 
   2  14  19       81.34       89.15     20.37 o 
   3  14  19        2.48      -10.58     19.03 o 
   4  14  19      265.36      240.97     27.36 o 
   5  14  19      484.06      463.20     28.46 o 
   6  14  19       11.67      -19.78     22.10 o 
   7  14  19      783.41      799.59     48.19 o 
   8  14  19      575.68      555.75     36.00 o 
   9  14  19     1402.97     1389.16     55.24 o 
  10  14  19      121.20       84.24     29.06 o 
  11  14  19       89.71       20.97     39.33 o 
  12  14  19        2.10      -30.63     30.63 o 
  13  14  19      236.30      208.35     70.30 o 
  14  14  19      322.41      264.82     82.43 o 
   1  15  19     1235.58     1225.11     51.43 o 
   2  15  19      204.89      192.22     25.79 o 
   3  15  19        2.06      -21.32     21.32 o 
   4  15  19      523.06      464.92     32.38 o 
   5  15  19      499.60      443.17     34.12 o 
   6  15  19      124.06      132.20     29.59 o 
   7  15  19     2304.38     2355.49    111.80 o 
   8  15  19      494.89      384.48     39.58 o 
   9  15  19        6.84      -18.78     30.71 o 
  10  15  19       58.57       18.21     32.57 o 
  11  15  19      184.31      234.39     52.49 o 
  12  15  19       16.49       -2.22     49.89 o 
  13  15  19       65.64       99.36    104.76 o 
   0  16  19      484.66      429.81     48.37 o 
   1  16  19     1046.29     1151.81     41.56 o 
   2  16  19       86.02       90.03     28.55 o 
   3  16  19       54.20      -18.03     33.62 o 
   4  16  19      752.27      742.45     49.87 o 
   5  16  19      777.75      702.31     51.25 o 
   6  16  19        0.01      -30.60     30.60 o 
   7  16  19      477.65      329.75     44.21 o 
   8  16  19       72.19       21.66     35.76 o 
   9  16  19      400.74      351.99     49.72 o 
  10  16  19     1054.55     1164.30    115.99 o 
  11  16  19      149.12      218.87     71.64 o 
   1  17  19     1765.65     1653.92     64.39 o 
   2  17  19        9.04        0.26     32.75 o 
   3  17  19      211.33      141.51     41.37 o 
   4  17  19      379.20      277.39     43.75 o 
   5  17  19     2758.95     2813.84     95.41 o 
   6  17  19       14.22       -0.67     35.65 o 
   7  17  19      199.22      163.56     45.16 o 
   8  17  19        8.67      -39.71     59.76 o 
   9  17  19       26.96       -1.07     58.92 o 
   0  18  19     1758.54     1468.81    222.48 o 
   1  18  19      315.17      214.69     79.22 o 
   2  18  19       90.85        7.83     88.56 o 
   3  18  19      354.87      266.22     97.18 o 
   4  18  19       17.37      -27.88     62.71 o 
   5  18  19       18.32       51.43     67.01 o 
   6  18  19        3.50       -0.99     65.91 o 
   7  18  19       99.99      132.17     86.62 o 
   0   0  20     3450.38     3548.55     48.76 o 
   1   0  20        1.00       -6.96      6.96 o 
   2   0  20      218.50      214.68     10.33 o 
   3   0  20        5.68       -8.52      8.52 o 
   4   0  20     3300.72     3424.19     40.99 o 
   5   0  20     6685.02     5966.52     65.74 o 
   6   0  20    10127.43    10332.80     96.86 o 
   7   0  20     6030.04     5250.65     53.90 o 
   8   0  20      352.93      456.21     15.33 o 
   9   0  20     2590.20     2694.69     43.66 o 
  10   0  20      480.06      410.74     20.07 o 
  11   0  20       20.68       -2.19     15.08 o 
  12   0  20      741.06      716.92     26.55 o 
  13   0  20      610.95      644.12     32.72 o 
  14   0  20     1508.63     1407.68     41.40 o 
  15   0  20      437.47      471.30     34.00 o 
  16   0  20      410.60      438.15     38.46 o 
  17   0  20      279.91      237.95     46.01 o 
  18   0  20        8.85      -12.09     44.15 o 
  19   0  20        0.69      -32.72     40.33 o 
  20   0  20     1361.05     1402.19     97.31 o 
   1   1  20     3667.88     3494.57     25.49 o 
   2   1  20     4870.67     4927.44     33.92 o 
   3   1  20     5843.30     5245.15     36.81 o 
   4   1  20     1340.87     1256.64     14.74 o 
   5   1  20      175.63      163.91      7.70 o 
   6   1  20      703.10      757.60     11.59 o 
   7   1  20      857.56      850.63     13.37 o 
   8   1  20     1189.26     1127.73     17.13 o 
   9   1  20     2074.14     1937.13     23.31 o 
  10   1  20     4693.79     4271.04     43.16 o 
  11   1  20        0.00       -7.12      9.91 o 
  12   1  20      265.98      289.42     15.83 o 
  13   1  20      202.03      193.48     15.98 o 
  14   1  20      281.42      219.51     19.48 o 
  15   1  20      272.24      238.68     24.19 o 
  16   1  20      754.84      835.98     34.00 o 
  17   1  20     3097.88     3301.14     81.13 o 
  18   1  20        3.27        1.73     26.90 o 
  19   1  20     1016.04     1093.09     58.63 o 
  20   1  20        2.29      -15.75     37.48 o 
   0   2  20      246.30      227.41     10.57 o 
   1   2  20     6391.91     6181.23     42.78 o 
   2   2  20      487.92      447.29      9.31 o 
   3   2  20    14879.30    13735.05     92.95 o 
   4   2  20       24.17       -1.48      6.43 o 
   5   2  20     4366.61     3887.75     32.74 o 
   6   2  20     1876.96     1745.57     20.97 o 
   7   2  20     3185.59     2760.33     25.85 o 
   8   2  20        3.41       25.47      7.53 o 
   9   2  20        4.83       -7.58      8.61 o 
  10   2  20     5857.69     5668.48     61.90 o 
  11   2  20      511.54      476.72     15.48 o 
  12   2  20      409.65      479.74     17.11 o 
  13   2  20      468.28      376.89     19.23 o 
  14   2  20       56.45       22.57     15.93 o 
  15   2  20        1.77      -18.41     19.33 o 
  16   2  20      465.88      443.29     33.46 o 
  17   2  20      176.29      130.62     28.62 o 
  18   2  20     1107.79     1075.91     52.18 o 
  19   2  20      332.07      473.95     67.05 o 
  20   2  20      573.86      664.23     72.50 o 
   1   3  20    18279.26    17340.72    118.11 o 
   2   3  20        6.31       -6.71      6.71 o 
   3   3  20        8.19        4.75      6.91 o 
   4   3  20     1150.06     1108.57     15.30 o 
   5   3  20     4310.28     3958.60     35.83 o 
   6   3  20      108.65       86.80      9.16 o 
   7   3  20      105.70       91.95     10.23 o 
   8   3  20      116.16      116.91      8.72 o 
   9   3  20      971.23     1018.42     18.25 o 
  10   3  20      101.95       74.31     11.27 o 
  11   3  20     2369.69     2302.06     31.26 o 
  12   3  20      422.18      423.90     17.23 o 
  13   3  20      561.72      523.05     20.86 o 
  14   3  20      371.19      342.81     21.12 o 
  15   3  20     2992.06     3176.41     75.71 o 
  16   3  20      562.42      588.81     35.39 o 
  17   3  20       26.99      -24.01     24.92 o 
  18   3  20      524.25      544.59     39.83 o 
  19   3  20       19.73        6.42     36.39 o 
  20   3  20      778.24      784.53     64.75 o 
   0   4  20      544.39      487.91     14.86 o 
   1   4  20     3984.32     3833.87     34.72 o 
   2   4  20      574.93      592.76     12.29 o 
   3   4  20     8379.54     8199.67     62.92 o 
   4   4  20     1743.75     1786.12     21.50 o 
   5   4  20     3861.15     3478.58     33.35 o 
   6   4  20     5982.26     5884.53     66.77 o 
   7   4  20     1233.83     1104.03     20.78 o 
   8   4  20     2751.32     2571.16     34.90 o 
   9   4  20      477.40      552.32     14.56 o 
  10   4  20       43.47       14.48     10.06 o 
  11   4  20        0.72      -10.74     10.74 o 
  12   4  20      657.88      688.85     20.43 o 
  13   4  20     3142.17     3125.75     47.19 o 
  14   4  20      501.66      485.59     26.87 o 
  15   4  20     1110.46     1212.83     47.65 o 
  16   4  20      807.58      840.14     40.13 o 
  17   4  20      584.04      593.39     43.08 o 
  18   4  20      157.49      164.19     33.39 o 
  19   4  20        3.26       -7.30     37.06 o 
  20   4  20      330.71      345.13     76.52 o 
   1   5  20     1313.72     1315.58     18.00 o 
   2   5  20      296.33      267.29     10.63 o 
   3   5  20    12431.99    11544.20     89.36 o 
   4   5  20     1300.42     1313.00     22.14 o 
   5   5  20     1039.89      977.51     19.49 o 
   6   5  20       71.55       54.13     10.00 o 
   7   5  20        0.94       -9.84      9.84 o 
   8   5  20        0.66        2.48      9.36 o 
   9   5  20     2426.01     2175.60     28.16 o 
  10   5  20      301.64      300.91     13.19 o 
  11   5  20     1378.02     1297.55     24.13 o 
  12   5  20       42.92       32.79     13.65 o 
  13   5  20      319.17      238.26     19.84 o 
  14   5  20      614.13      620.09     26.08 o 
  15   5  20       19.00       -0.88     20.70 o 
  16   5  20      220.50      188.55     26.54 o 
  17   5  20      943.90      925.06     44.18 o 
  18   5  20       72.80      110.14     29.58 o 
  19   5  20      316.91      299.79     49.67 o 
   0   6  20    10254.97     9554.53    101.66 o 
   1   6  20     1170.84     1082.86     18.63 o 
   2   6  20     1883.27     1832.78     23.38 o 
   3   6  20     1345.36     1330.14     19.43 o 
   4   6  20      995.85      923.46     17.27 o 
   5   6  20     4789.67     4489.31     43.39 o 
   6   6  20     1392.01     1336.83     25.04 o 
   7   6  20      366.37      430.70     15.72 o 
   8   6  20       21.02        8.55     10.30 o 
   9   6  20     6820.61     6730.51     64.54 o 
  10   6  20     1485.01     1552.91     28.58 o 
  11   6  20       66.24       32.63     12.14 o 
  12   6  20      105.41       39.77     13.96 o 
  13   6  20     1019.72     1046.27     39.82 o 
  14   6  20      390.18      408.28     25.99 o 
  15   6  20      201.34      201.23     27.37 o 
  16   6  20      315.79      271.57     27.78 o 
  17   6  20      420.87      394.67     33.61 o 
  18   6  20      415.93      354.80     36.57 o 
  19   6  20        2.97       79.46     45.96 o 
   1   7  20     2533.81     2297.40     26.01 o 
   2   7  20      538.90      549.23     15.50 o 
   3   7  20      872.99      851.63     18.84 o 
   4   7  20        7.86       -5.67      9.37 o 
   5   7  20     3568.25     3628.15     40.22 o 
   6   7  20       71.17       68.77     11.70 o 
   7   7  20     1159.92     1216.43     23.84 o 
   8   7  20      272.36      188.57     12.51 o 
   9   7  20      522.10      478.10     15.79 o 
  10   7  20       62.06       40.70     12.31 o 
  11   7  20      882.42      837.00     23.28 o 
  12   7  20     1169.38     1109.28     28.81 o 
  13   7  20     1091.43     1062.77     44.41 o 
  14   7  20       99.36       71.48     20.25 o 
  15   7  20     1555.99     1588.84     56.49 o 
  16   7  20      157.52      139.10     25.65 o 
  17   7  20      704.57      706.87     40.50 o 
  18   7  20       65.66       74.82     39.05 o 
  19   7  20       16.84      -48.96     71.28 o 
   0   8  20       39.64       27.86     12.65 o 
   1   8  20      886.33      885.37     15.94 o 
   2   8  20     3291.59     3235.19     36.24 o 
   3   8  20      828.59      809.07     22.93 o 
   4   8  20      607.79      617.73     17.11 o 
   5   8  20       55.65       42.17     12.47 o 
   6   8  20       13.23      -11.21     11.21 o 
   7   8  20     2483.62     2355.57     32.60 o 
   8   8  20       86.67       69.03     11.98 o 
   9   8  20      210.89      207.79     13.85 o 
  10   8  20      204.65      225.80     14.87 o 
  11   8  20        3.55      -13.09     13.09 o 
  12   8  20      923.77      942.51     32.26 o 
  13   8  20      339.05      332.83     24.90 o 
  14   8  20       59.18       58.24     21.27 o 
  15   8  20        0.10      -10.52     22.42 o 
  16   8  20      641.06      687.63     38.73 o 
  17   8  20      282.67      237.04     33.28 o 
  18   8  20       66.00       75.69     50.94 o 
   1   9  20      730.03      647.09     16.56 o 
   2   9  20      632.03      604.33     16.00 o 
   3   9  20     1032.51     1086.73     20.50 o 
   4   9  20       44.58       39.65     10.70 o 
   5   9  20      276.93      278.92     14.45 o 
   6   9  20      348.72      322.61     14.13 o 
   7   9  20      679.90      864.06     20.65 o 
   8   9  20     1626.20     1657.98     28.47 o 
   9   9  20        0.62       -9.50     12.28 o 
  10   9  20       32.84       26.47     14.28 o 
  11   9  20     3252.57     3217.07     56.69 o 
  12   9  20        1.68      -18.00     21.22 o 
  13   9  20      908.94      884.68     39.88 o 
  14   9  20      355.81      375.10     28.55 o 
  15   9  20      424.09      413.08     32.72 o 
  16   9  20      177.69      201.94     31.11 o 
  17   9  20      199.97      133.63     38.10 o 
  18   9  20       27.13       23.22     69.02 o 
   0  10  20     3663.72     3567.67     63.42 o 
   1  10  20      539.57      506.72     17.42 o 
   2  10  20        1.84        1.60     10.96 o 
   3  10  20      408.12      375.66     15.23 o 
   4  10  20      258.05      305.40     14.07 o 
   5  10  20      821.83      789.28     20.16 o 
   6  10  20       35.61       -6.26     11.71 o 
   7  10  20        5.82      -12.26     12.26 o 
   8  10  20       12.42       -9.87     13.06 o 
   9  10  20      540.63      520.07     21.07 o 
  10  10  20       95.42       76.37     17.82 o 
  11  10  20       87.27      109.59     21.03 o 
  12  10  20      346.08      299.81     28.44 o 
  13  10  20      135.99      145.32     26.57 o 
  14  10  20      265.52      294.21     33.93 o 
  15  10  20      328.81      353.32     36.82 o 
  16  10  20      717.54      711.51     56.36 o 
  17  10  20      434.11      448.19     78.64 o 
   1  11  20      770.62      723.30     21.06 o 
   2  11  20      973.58      960.03     23.56 o 
   3  11  20      190.22      182.97     14.51 o 
   4  11  20     3234.70     3146.90     53.45 o 
   5  11  20       12.40      -13.06     13.06 o 
   6  11  20       64.24       30.56     13.89 o 
   7  11  20     1993.45     1940.90     35.99 o 
   8  11  20       70.07       39.68     16.54 o 
   9  11  20        6.84        9.29     17.36 o 
  10  11  20       26.97        0.03     19.74 o 
  11  11  20       94.85      109.25     26.98 o 
  12  11  20     1037.10     1015.22     50.73 o 
  13  11  20      784.25      734.95     41.40 o 
  14  11  20        9.20      -27.92     27.92 o 
  15  11  20     2807.97     3172.07    134.23 o 
  16  11  20      682.59      702.64    109.61 o 
   0  12  20     2576.66     2484.35     65.18 o 
   1  12  20      405.06      396.56     20.80 o 
   2  12  20      802.31      810.07     25.38 o 
   3  12  20     1204.91     1196.08     28.30 o 
   4  12  20      159.31      152.95     16.98 o 
   5  12  20       59.61       42.77     15.16 o 
   6  12  20      137.79      174.63     18.69 o 
   7  12  20      276.16      264.27     21.57 o 
   8  12  20        3.04      -14.75     19.83 o 
   9  12  20     3978.67     3932.23     76.18 o 
  10  12  20       38.84      -18.06     21.74 o 
  11  12  20      347.79      340.28     32.61 o 
  12  12  20      625.61      582.72     38.70 o 
  13  12  20     5060.57     5205.42    122.48 o 
  14  12  20      312.79      342.64     41.89 o 
  15  12  20     1333.47     1344.98    129.49 o 
   1  13  20     2581.46     2538.34     50.41 o 
   2  13  20        1.15      -16.32     16.32 o 
   3  13  20        0.19      -15.88     15.88 o 
   4  13  20     1085.85     1109.32     37.09 o 
   5  13  20        6.40      -19.67     19.67 o 
   6  13  20      256.48      232.49     25.46 o 
   7  13  20      105.36      129.28     24.76 o 
   8  13  20      367.02      329.39     28.61 o 
   9  13  20      104.40       51.96     23.91 o 
  10  13  20      245.37      219.88     31.00 o 
  11  13  20      637.84      716.20     41.33 o 
  12  13  20       18.01       -9.54     34.19 o 
  13  13  20       10.93       -4.72     32.09 o 
  14  13  20       49.06      103.91     48.51 o 
   0  14  20        5.47      -38.12     38.12 o 
   1  14  20      270.03      246.53     26.18 o 
   2  14  20      156.47      119.92     24.98 o 
   3  14  20      748.46      794.90     34.94 o 
   4  14  20       11.53      -18.72     20.70 o 
   5  14  20     1329.56     1243.03     41.82 o 
   6  14  20      354.59      293.01     29.86 o 
   7  14  20       38.00       43.54     25.13 o 
   8  14  20      237.40      122.16     35.43 o 
   9  14  20     2723.75     2874.39     77.60 o 
  10  14  20      244.71      214.13     33.72 o 
  11  14  20     1807.35     1889.11     70.85 o 
  12  14  20      367.74      357.56     44.69 o 
  13  14  20      638.68      682.66    113.56 o 
   1  15  20      113.62       31.13     30.99 o 
   2  15  20       37.67       62.07     28.94 o 
   3  15  20     1131.70     1180.83     64.58 o 
   4  15  20     1145.88     1112.29     45.22 o 
   5  15  20      111.82       37.98     29.46 o 
   6  15  20      637.31      614.86     41.78 o 
   7  15  20     1022.44     1001.60     52.97 o 
   8  15  20      267.35      235.36     38.50 o 
   9  15  20     1549.00     1673.81     67.44 o 
  10  15  20      633.22      534.45     48.75 o 
  11  15  20        2.22      -25.09     39.29 o 
  12  15  20       18.21       49.89     70.91 o 
   0  16  20     2827.34     2582.62    108.75 o 
   1  16  20      818.34      728.38     42.98 o 
   2  16  20     2053.00     1835.98     65.72 o 
   3  16  20      244.08      225.43     38.85 o 
   4  16  20      182.77      167.91     36.45 o 
   5  16  20        5.01      -27.72     31.42 o 
   6  16  20      111.57       68.94     34.28 o 
   7  16  20      872.65      800.02     55.71 o 
   8  16  20     1471.63     1435.24     84.54 o 
   9  16  20        8.80      -38.83     38.83 o 
  10  16  20       72.82      184.31     57.41 o 
  11  16  20       54.79       97.20    103.68 o 
   1  17  20     1176.04     1080.41     54.61 o 
   2  17  20      569.20      538.52     45.09 o 
   3  17  20      207.17       69.12     41.86 o 
   4  17  20      810.28      846.79     57.92 o 
   5  17  20       34.29      -10.98     40.07 o 
   6  17  20       31.98       68.22     42.36 o 
   7  17  20      410.36      414.93     62.31 o 
   8  17  20      612.82      631.09    121.76 o 
   9  17  20      260.61      189.86    150.12 o 
   0  18  20      363.52      241.92    133.92 o 
   1  18  20     1484.00     1385.45    231.86 o 
   2  18  20        0.39       29.52     68.60 o 
   3  18  20     4173.89     4556.46    254.73 o 
   4  18  20        0.19      -59.51     62.50 o 
   5  18  20      200.06       99.86    184.68 o 
   6  18  20       18.74      -56.45     99.36 o 
   1   1  21      540.48      561.24      9.47 o 
   2   1  21     2518.81     2428.49     20.71 o 
   3   1  21     2413.22     2242.44     20.25 o 
   4   1  21       26.89       16.81      6.54 o 
   5   1  21      113.54       72.41      7.22 o 
   6   1  21      105.28       80.16      8.23 o 
   7   1  21     1114.28     1276.57     17.48 o 
   8   1  21      142.57      168.18      9.64 o 
   9   1  21       51.98       56.46     10.04 o 
  10   1  21     1465.80     1603.77     27.85 o 
  11   1  21      626.61      653.47     18.32 o 
  12   1  21      213.88      158.05     15.00 o 
  13   1  21      156.55      167.62     16.31 o 
  14   1  21     1216.10     1134.54     31.60 o 
  15   1  21      699.53      780.75     31.51 o 
  16   1  21      936.89      947.68     38.63 o 
  17   1  21      457.48      526.32     40.06 o 
  18   1  21     1844.78     1853.97     63.23 o 
  19   1  21        0.28      -33.18     33.18 o 
  20   1  21      294.16      278.37     47.87 o 
   0   2  21     6437.81     6234.75     63.87 o 
   1   2  21     1635.92     1784.01     17.29 o 
   2   2  21     3469.60     3391.92     28.13 o 
   3   2  21       65.12       58.23      7.30 o 
   4   2  21     2657.40     2590.66     26.51 o 
   5   2  21     1355.83     1364.14     18.72 o 
   6   2  21       61.58       63.74      8.05 o 
   7   2  21       34.01       34.29      7.67 o 
   8   2  21      949.66      831.79     15.20 o 
   9   2  21     4812.09     4538.94     46.13 o 
  10   2  21       61.93       59.60     10.93 o 
  11   2  21        9.93       -7.32     10.90 o 
  12   2  21       16.96      -13.06     13.06 o 
  13   2  21      309.59      288.68     18.72 o 
  14   2  21      179.10      136.19     20.35 o 
  15   2  21       74.73       67.68     21.63 o 
  16   2  21       96.39       94.37     25.18 o 
  17   2  21      357.47      333.34     34.67 o 
  18   2  21      330.77      274.10     36.51 o 
  19   2  21       68.84       47.24     38.91 o 
  20   2  21      104.75      104.59     50.80 o 
   1   3  21     3386.84     3328.42     29.64 o 
   2   3  21     9912.71     9687.82     74.26 o 
   3   3  21      184.73      190.22      9.18 o 
   4   3  21     1090.62      980.05     16.89 o 
   5   3  21     1733.16     1799.90     29.03 o 
   6   3  21      121.40      136.42     10.43 o 
   7   3  21      206.91      246.48     12.15 o 
   8   3  21      164.74      154.20     10.31 o 
   9   3  21     1072.01     1001.76     19.17 o 
  10   3  21     2206.83     2099.40     29.26 o 
  11   3  21       16.39        9.50     11.35 o 
  12   3  21        0.08       -8.00     12.40 o 
  13   3  21       14.08       37.87     15.93 o 
  14   3  21      590.34      607.74     27.91 o 
  15   3  21      852.61      850.86     35.18 o 
  16   3  21       18.68       24.43     23.91 o 
  17   3  21      202.84      215.13     31.76 o 
  18   3  21     1565.48     1693.77     62.91 o 
  19   3  21      212.30      300.49     46.62 o 
   0   4  21      820.40      827.24     18.66 o 
   1   4  21     4267.02     4256.58     39.05 o 
   2   4  21        7.38       -5.16      8.32 o 
   3   4  21     6840.30     6719.72     57.48 o 
   4   4  21     5294.76     5274.18     51.05 o 
   5   4  21     1118.02     1064.63     20.58 o 
   6   4  21      818.29      991.79     19.10 o 
   7   4  21      391.80      505.92     15.32 o 
   8   4  21      474.95      480.82     15.36 o 
   9   4  21     2437.54     2392.55     29.12 o 
  10   4  21        0.28       -9.68      9.68 o 
  11   4  21      781.61      723.85     18.81 o 
  12   4  21      925.01     1005.83     26.92 o 
  13   4  21     5129.10     5052.90     69.31 o 
  14   4  21      605.23      642.59     31.22 o 
  15   4  21     1399.32     1258.00     47.96 o 
  16   4  21       56.32       88.76     27.09 o 
  17   4  21      661.61      676.71     46.05 o 
  18   4  21      818.99      865.84     49.19 o 
  19   4  21      366.82      413.25     53.55 o 
   1   5  21     1406.04     1371.10     20.69 o 
   2   5  21        1.95       -8.75      8.75 o 
   3   5  21      871.71      917.21     18.29 o 
   4   5  21      163.16      190.20     11.66 o 
   5   5  21     2565.63     2597.99     31.41 o 
   6   5  21     1150.52     1099.49     20.74 o 
   7   5  21        0.13      -10.59     10.59 o 
   8   5  21      194.75      134.37     12.74 o 
   9   5  21      799.27      878.52     20.17 o 
  10   5  21      223.26      191.55     13.43 o 
  11   5  21     2588.07     2776.50     37.81 o 
  12   5  21      247.91      227.51     16.37 o 
  13   5  21       34.24       19.53     16.41 o 
  14   5  21      109.57       87.41     19.79 o 
  15   5  21     2225.00     2343.18     59.91 o 
  16   5  21       24.03       13.37     23.80 o 
  17   5  21      337.33      274.48     35.28 o 
  18   5  21      223.41      186.25     37.34 o 
  19   5  21       92.87       15.47     44.35 o 
   0   6  21     1092.06     1049.21     24.88 o 
   1   6  21        6.96      -10.06     10.06 o 
   2   6  21      451.25      473.62     14.92 o 
   3   6  21     1334.99     1411.71     23.46 o 
   4   6  21     1775.66     1824.98     25.03 o 
   5   6  21     2127.13     2251.38     34.27 o 
   6   6  21       23.63       17.23     11.29 o 
   7   6  21      355.81      369.59     16.92 o 
   8   6  21        7.53       -7.47     12.25 o 
   9   6  21     1531.50     1502.89     25.50 o 
  10   6  21      366.79      391.00     18.81 o 
  11   6  21     1795.53     1641.09     28.14 o 
  12   6  21      700.11      709.95     22.77 o 
  13   6  21      682.25      657.19     27.60 o 
  14   6  21      315.79      293.31     25.18 o 
  15   6  21     1152.80     1242.57     43.55 o 
  16   6  21      321.31      307.44     29.69 o 
  17   6  21       59.28       82.65     27.49 o 
  18   6  21      581.34      492.88     48.14 o 
  19   6  21       96.24       -0.32     57.12 o 
   1   7  21      123.44      106.83     10.63 o 
   2   7  21       75.65       56.63     11.31 o 
   3   7  21       42.77       22.17     11.35 o 
   4   7  21      856.40      806.76     19.69 o 
   5   7  21      997.35     1076.59     22.21 o 
   6   7  21      349.02      375.73     15.66 o 
   7   7  21     4685.95     4704.87     66.02 o 
   8   7  21      188.74      134.36     14.76 o 
   9   7  21     4767.69     4612.58     50.07 o 
  10   7  21      324.37      360.68     15.77 o 
  11   7  21     1402.65     1311.77     28.95 o 
  12   7  21       19.04       12.65     16.56 o 
  13   7  21       35.13       49.96     19.30 o 
  14   7  21      483.27      503.62     28.84 o 
  15   7  21        1.22       -0.44     21.90 o 
  16   7  21      141.40      113.07     27.41 o 
  17   7  21     1206.01     1357.31     68.65 o 
  18   7  21      254.31      198.25     51.24 o 
   0   8  21     7892.61     7829.48    104.01 o 
   1   8  21     1023.87      934.41     18.75 o 
   2   8  21        5.76       -1.84     10.32 o 
   3   8  21        1.69      -11.39     11.39 o 
   4   8  21      926.76      859.03     20.16 o 
   5   8  21      192.73      173.63     14.57 o 
   6   8  21      995.53      941.66     23.15 o 
   7   8  21      895.13      983.38     24.05 o 
   8   8  21      562.39      509.27     17.77 o 
   9   8  21     1452.72     1615.75     32.11 o 
  10   8  21      737.51      694.00     20.62 o 
  11   8  21      479.86      455.18     20.97 o 
  12   8  21     1376.44     1495.32     39.92 o 
  13   8  21       34.19       47.34     21.12 o 
  14   8  21      150.63      176.55     27.88 o 
  15   8  21       62.26       23.24     25.20 o 
  16   8  21      623.53      669.22     38.71 o 
  17   8  21       11.51      -30.94     30.94 o 
  18   8  21        8.01       -0.97     54.62 o 
   1   9  21      406.75      417.36     15.71 o 
   2   9  21      526.43      548.13     17.08 o 
   3   9  21      136.51      136.32     13.00 o 
   4   9  21     2610.67     2499.01     39.41 o 
   5   9  21       63.54       29.00     12.96 o 
   6   9  21       95.81       79.88     13.57 o 
   7   9  21     2091.95     2159.44     33.31 o 
   8   9  21      601.22      599.26     19.69 o 
   9   9  21      871.16      881.68     23.81 o 
  10   9  21      398.33      433.49     21.59 o 
  11   9  21      939.23     1085.03     38.03 o 
  12   9  21      724.16      810.77     34.36 o 
  13   9  21        5.73       11.56     27.30 o 
  14   9  21     2470.32     2391.67     95.12 o 
  15   9  21      364.09      351.41     35.20 o 
  16   9  21     2798.95     2892.39     85.44 o 
  17   9  21     2781.12     2846.51    279.60 o 
   0  10  21     2263.32     2124.90     57.74 o
[truncated: 133,002 more chars]
